# Supplementary material for: Exploring the ’EarSwitch’ concept: a novel ear based control method for assistive technology
Source: J Neuroeng Rehabil. 2024 Dec 2;21:210. doi: 10.1186/s12984-024-01500-z (PMC11613744; doi:10.1186/s12984-024-01500-z)
Supplement: Supplementary file 3 [file 12984_2024_1500_MOESM3_ESM.xlsx]

## Sheet: All_respones
Unique Response Number	1. Are you willing to continue and participate in this survey?	2. Now that you've read the description above, have you previously been aware of "rumbling" as something you experience?	3. At approximately what age were you when you became aware of the "rumbling" / fluttering/ muffling sensations or noise?	4. In what situations did you notice the "rumbling"/ fluttering/ muffling sensations or noise? (Check all that apply)	4.a. If you selected Other, please specify:	5. If you already knew you could “rumble” in isolation (i.e. without any other movements/ such as yawning etc) please describe how you learned to “rumble” in isolation (please tick all appropriate answers):	6. If you learned how to “rumble” in isolation (i.e. without any other movement/ yawning etc), please describe below how you learned this, as if you were training another person to do it?	7. Please try the following movements one at a time (Yawning, Closing your eyelids tightly for a few seconds, Clenching your teeth for a few seconds, Opening your mouth wide). Concentrate on any effect that you notice in your ears. We are interested in “rumbling”, and not an “equalisation” effect, nor hearing a brief “click" sound. Did you feel the "rumbling" sensation with any of these actions?	7.a. If you did, which action (or actions) brought on the rumbling sensation? (please tick all that apply).	8. Please would you try making the "rumbling" sensation without doing any of the movements previously tried? Can you still do it?	9. Would you be interested in controlling your earphones, smartphone, hearing aid or computer by ear “rumbling“ (i.e. controlling a muscle in your ear) if you could learn to do it in isolation?	10. Which technologies or uses would you personally wish to control using an earphone or hearing-aid with voluntary ear control ("rumbling") (please select all that apply)?	11. Is there any other function, device or application that you can suggest would benefit from being controlled by an ear “rumble” from an earphone or hearing-aid?	12. If you are in the UK and close to Bath, would you be interested in taking part in further research on this topic? Researchers at the University of Bath are interested to find out more about how and when this muscle moves in a small sample of those who have completed the survey. You would need to come to the University of Bath for around 1 hour to perform these movements again with a small cam…	13. 4. What is your age?	14. What is your gender?	15. What is your occupation / main activity (optional)?	CompletionDate
650994-650985-66517065	Yes	Yes	Can't remember	While opening mouth wide							No			No	18 to 24	Male	Researcher	2020-10-19 15:42:33 UTC
650994-650985-66673082	Yes	Yes	12 to 17 years	While yawning,In isolation (i.e. I can do it without any other movements),Other	Move ears up	I can “rumble” in isolation (I.e. without other movements), and found that I could just do it without training,I noticed that I could “rumble” at the same time as other movements, such as yawning or eye closing etc, and then learnt how to do it in isolation (I.e. without other movements)	Heard the noise when moving ears and can do it without moving ears much				No			No	18 to 24	Female	Musician	2020-10-22 13:54:24 UTC
650994-650985-66720067	Yes	Yes	Under 6 years	While closing eyes tightly		I noticed that I could “rumble” at the same time as other movements, such as yawning or eye closing etc, and then learnt how to do it in isolation (I.e. without other movements)					Dont know	Smartphone functions		Yes	18 to 24	Female	Student	2020-10-23 12:54:29 UTC
650994-650985-66722610	Yes	Yes	Can't remember	While yawning,While opening mouth wide		I noticed that I could “rumble” at the same time as other movements, such as yawning or eye closing etc, and then learnt how to do it in isolation (I.e. without other movements)					Yes	Earphones (e.g. volume control, change track),Smartphone functions,Sports type helmet camera,Assistive technology software ( e.g. for people with limited communication),Hearing aids (e.g. volume control),Cochlear implants (e.g. volume control)	Turn on and off the volume from your phone	No	18 to 24	Female	PhD Student	2020-10-23 13:30:33 UTC
650994-650985-66723778	Yes	Yes	6 to 11 years	While opening mouth wide							Dont know	Earphones (e.g. volume control, change track),Hearing aids (e.g. volume control)		No	18 to 24	Female	Student	2020-10-23 13:44:56 UTC
650994-650985-66736497	Yes	Yes	18 to 24 years	While yawning,While opening mouth wide		I noticed that I could “rumble” at the same time as other movements, such as yawning or eye closing etc, and then learnt how to do it in isolation (I.e. without other movements)					Yes	Earphones (e.g. volume control, change track),Hearing aids (e.g. volume control)		No	18 to 24	Male	PhD Student	2020-10-23 17:20:14 UTC
650994-650985-66738478	Yes	No						No		No	Dont know	Hearing aids (e.g. volume control)		No	18 to 24	Female	Student	2020-10-23 18:05:52 UTC
650994-650985-66750239	Yes	No						Yes	Whilst closing my eyelids tightly for a few seconds,Whilst clenching my teeth for a few seconds	Yes	Yes	Earphones (e.g. volume control, change track),Smartphone functions,Assistive technology software ( e.g. for people with limited communication),Hearing aids (e.g. volume control),Cochlear implants (e.g. volume control)		No	18 to 24	Female		2020-10-24 08:56:40 UTC
650994-650985-66770365	Yes	Yes	12 to 17 years	While closing eyes tightly							Yes	Control a computer as a switch to “select” with eye- or head-tracking,Assistive technology software ( e.g. for people with limited communication),Hearing aids (e.g. volume control),Cochlear implants (e.g. volume control)	Emergency call to police	Yes	18 to 24	Male	PhD Student	2020-10-25 11:21:49 UTC
650994-650985-66794656	Yes	Yes	6 to 11 years	While closing eyes tightly							No			No	18 to 24	Female		2020-10-26 10:48:24 UTC
650994-650985-66888880	Yes	Yes	12 to 17 years	In isolation (i.e. I can do it without any other movements)		I noticed that I could “rumble” at the same time as other movements, such as yawning or eye closing etc, and then learnt how to do it in isolation (I.e. without other movements)					Dont know	Earphones (e.g. volume control, change track),Smartphone functions		No	18 to 24	Female	Sports Therapist	2020-10-27 23:40:49 UTC
650994-650985-67161076	Yes	No						Yes	Whilst clenching my teeth for a few seconds,Whilst opening my mouth wide	No	Yes	Earphones (e.g. volume control, change track)		No	18 to 24	Female	Student	2020-11-03 15:02:24 UTC
650994-650985-67207752	Yes	Yes	Under 6 years	While yawning,While closing eyes tightly,While clenching teeth							Yes	Earphones (e.g. volume control, change track),Hearing aids (e.g. volume control),Cochlear implants (e.g. volume control)		No	18 to 24	Male	Student	2020-11-04 12:08:07 UTC
650994-650985-67421928	Yes	Yes	Can't remember	While closing eyes tightly							Yes	Earphones (e.g. volume control, change track),Don’t know		Yes	18 to 24	Male		2020-11-09 12:50:33 UTC
650994-650985-68278835	Yes	Yes	12 to 17 years	While yawning,In isolation (i.e. I can do it without any other movements)		I can “rumble” in isolation (I.e. without other movements), and found that I could just do it without training	I cannot remember, I just remember being able to rumble without knowing what it was				Yes	Sports type helmet camera		Yes	18 to 24	Male	Student	2020-11-24 16:22:38 UTC
650994-650985-68279791	Yes	No						Yes	Whilst yawning	No	Dont know	Earphones (e.g. volume control, change track),Assistive technology software ( e.g. for people with limited communication),Hearing aids (e.g. volume control),Cochlear implants (e.g. volume control)		No	18 to 24	Female	Student	2020-11-24 16:25:27 UTC
650994-650985-68279855	Yes	No						Yes	Whilst yawning,Whilst closing my eyelids tightly for a few seconds	Yes	Yes	Earphones (e.g. volume control, change track)		Yes	18 to 24	Female	Undergraduate Student	2020-11-24 16:26:17 UTC
650994-650985-68280911	Yes	Yes	18 to 24 years	While yawning,While closing eyes tightly							No			No	18 to 24	Female	Student	2020-11-24 16:29:55 UTC
650994-650985-68284478	Yes	Yes	12 to 17 years	While yawning							Dont know	Earphones (e.g. volume control, change track),Smartphone functions,Sports type helmet camera		No	18 to 24	Female	Student	2020-11-24 17:07:53 UTC
650994-650985-68286292	Yes	No						Yes	Whilst yawning,Whilst opening my mouth wide	No	Dont know	Don’t know		Yes	18 to 24	Female	PhD student	2020-11-24 17:11:45 UTC
650994-650985-68289001	Yes	Yes	Can't remember	While yawning,While closing eyes tightly,While clenching teeth,While opening mouth wide,In isolation (i.e. I can do it without any other movements)		I can “rumble” in isolation (I.e. without other movements), and found that I could just do it without training	I did not learn how to do it but find it easier to do if you tense the sides of your neck as if you were flinching in response to something				Yes	Earphones (e.g. volume control, change track)	discrete communication to someone via ear piece i.e. for body guards etc	No	18 to 24	Female	Student	2020-11-24 17:44:39 UTC
650994-650985-68617248	Yes	Yes	Can't remember	While yawning							Dont know	Don’t know		Yes	18 to 24	Female	PhD student	2020-11-30 15:47:33 UTC
650994-650985-73974832	Yes	Yes	Can't remember	While yawning,While closing eyes tightly,While opening mouth wide							Dont know	Don’t know	no	No	18 to 24	Female	student	2021-03-09 12:43:02 UTC
650994-650985-73975355	Yes	Yes	18 to 24 years	While yawning,While closing eyes tightly,While clenching teeth,While opening mouth wide							Dont know	Control a computer as a switch to “select” with eye- or head-tracking	I have no idea.	No	18 to 24	Female	student	2021-03-09 15:07:18 UTC
650994-650985-74043364	Yes	No						No		Yes	No			No	18 to 24	Female		2021-03-09 22:46:49 UTC
650994-650985-74044636	Yes	No						Yes	Whilst yawning,Whilst opening my mouth wide	No	Yes	Earphones (e.g. volume control, change track)		No	18 to 24	Female	Student	2021-03-09 23:20:10 UTC
650994-650985-74132259	Yes	No						No		No	Yes	Earphones (e.g. volume control, change track),Smartphone functions,Gaming		No	18 to 24	Female	student	2021-03-10 19:48:19 UTC
650994-650985-74132405	Yes	No						No		No	Yes	Earphones (e.g. volume control, change track)		No	18 to 24	Female		2021-03-10 19:49:08 UTC
650994-650985-74510837	Yes	Yes	12 to 17 years	While yawning,Other	When swallowing hard						Yes	Earphones (e.g. volume control, change track),Smartphone functions,Sports type helmet camera		No	18 to 24	Female	Student	2021-03-16 09:47:28 UTC
650994-650985-74691687	Yes	Yes	12 to 17 years	While yawning		I can “rumble” in isolation (I.e. without other movements), and found that I could just do it without training					No			No	18 to 24	Male	Media Executive	2021-03-18 09:21:21 UTC
650994-650985-74741910	Yes	No						Yes	Whilst yawning	No	Yes	Earphones (e.g. volume control, change track),Hearing aids (e.g. volume control)	Calling emergency services / starting a panic button, controlling music e.g. skipping songs, turning a hearing aid on and off	No	18 to 24	Female	Event Executive	2021-03-18 16:37:53 UTC
650994-650985-74913672	Yes	No						No		No	Dont know	Don’t know		No	18 to 24	Female		2021-03-21 18:15:46 UTC
650994-650985-75194082	Yes	No						No		No	No			No	18 to 24	Female	Trainee Clinical Scientist	2021-03-25 09:18:49 UTC
650994-650985-75744621	Yes	No						Yes	Whilst opening my mouth wide	No	Yes	Earphones (e.g. volume control, change track),Control a computer as a switch to “select” with eye- or head-tracking,Assistive technology software ( e.g. for people with limited communication),Hearing aids (e.g. volume control),Gaming		No	18 to 24	Male	Referral Booking Administrator	2021-04-02 22:20:16 UTC
650994-650985-75793069	Yes	Yes	Under 6 years	In isolation (i.e. I can do it without any other movements)		I can “rumble” in isolation (I.e. without other movements), and found that I could just do it without training					Dont know	Earphones (e.g. volume control, change track)		No	18 to 24	Female	Student/intern	2021-04-04 19:19:42 UTC
650994-650985-76153315	Yes	No						Yes	Whilst yawning	No	Yes	Earphones (e.g. volume control, change track),Hearing aids (e.g. volume control)		No	18 to 24	Female	Student	2021-04-12 09:44:13 UTC
650994-650985-76492589	Yes	No						Yes	Whilst closing my eyelids tightly for a few seconds	No	No			No	18 to 24	Female	Student	2021-04-17 22:23:44 UTC
650994-650985-76827978	Yes	No						Yes	Whilst yawning	No	No			No	18 to 24	Female	Student	2021-04-22 17:36:37 UTC
650994-650985-77118056	Yes	Yes	18 to 24 years	While closing eyes tightly							Yes	Earphones (e.g. volume control, change track),Assistive technology software ( e.g. for people with limited communication),Hearing aids (e.g. volume control),Cochlear implants (e.g. volume control)		Yes	18 to 24	Male	Student	2021-04-26 20:28:14 UTC
650994-650985-77145481	Yes	No						No		No	Yes	Earphones (e.g. volume control, change track),Control a computer as a switch to “select” with eye- or head-tracking		Yes	18 to 24	Female	Student	2021-04-27 10:24:03 UTC
650994-650985-77593567	Yes	No						Yes	Whilst closing my eyelids tightly for a few seconds	No	Yes	Earphones (e.g. volume control, change track),Smartphone functions,Control a computer as a switch to “select” with eye- or head-tracking,Gaming	While driving to program sat nav	Yes	18 to 24	Male	student	2021-05-05 08:59:54 UTC
650994-650985-77665533	Yes	No						Yes	Whilst yawning	No	No			Yes	18 to 24	Female	Speech and language therapy assistant	2021-05-06 08:11:37 UTC
650994-650985-77674394	Yes	No						Yes	Whilst closing my eyelids tightly for a few seconds,Whilst clenching my teeth for a few seconds,Whilst opening my mouth wide	No	No			No	18 to 24	Female	university student	2021-05-06 09:52:46 UTC
650994-650985-77674644	Yes	No						Yes	Whilst closing my eyelids tightly for a few seconds	No	No			No	18 to 24	Female	student	2021-05-06 09:52:48 UTC
650994-650985-77675205	Yes	Yes	6 to 11 years	In isolation (i.e. I can do it without any other movements)		I can “rumble” in isolation (I.e. without other movements), and found that I could just do it without training					Dont know	Don’t know	Pause in VR when/if physical controllers are not present	No	18 to 24	Male		2021-05-06 10:00:42 UTC
650994-650985-77675872	Yes	Yes	6 to 11 years	While yawning							Yes	Earphones (e.g. volume control, change track),Assistive technology software ( e.g. for people with limited communication),Hearing aids (e.g. volume control),Cochlear implants (e.g. volume control)		No	18 to 24	Male		2021-05-06 10:04:28 UTC
650994-650985-77675854	Yes	Yes	18 to 24 years	While yawning,While opening mouth wide							Yes	Earphones (e.g. volume control, change track),Hearing aids (e.g. volume control)		No	18 to 24	Female	student	2021-05-06 10:04:56 UTC
650994-650985-77680089	Yes	Yes	Can't remember	While yawning,While clenching teeth,In isolation (i.e. I can do it without any other movements)		I can “rumble” in isolation (I.e. without other movements), and found that I could just do it without training,I noticed that I could “rumble” at the same time as other movements, such as yawning or eye closing etc, and then learnt how to do it in isolation (I.e. without other movements)	Yawn with your mouth closed, and then try to do the same but without the breath.				No			No	18 to 24	Female		2021-05-06 10:57:29 UTC
650994-650985-77699932	Yes	Yes	18 to 24 years	While yawning,While clenching teeth							Yes	Earphones (e.g. volume control, change track),Control a computer as a switch to “select” with eye- or head-tracking,Hearing aids (e.g. volume control)		No	18 to 24		Student	2021-05-06 14:45:39 UTC
650994-650985-77714997	Yes	Yes	Under 6 years	In isolation (i.e. I can do it without any other movements)		I can “rumble” in isolation (I.e. without other movements), and found that I could just do it without training	You just kinda do it.				No			No	18 to 24	Male	Student	2021-05-06 18:04:03 UTC
650994-650985-77716026	Yes	Yes	6 to 11 years	While yawning,In isolation (i.e. I can do it without any other movements)		I noticed that I could “rumble” at the same time as other movements, such as yawning or eye closing etc, and then learnt how to do it in isolation (I.e. without other movements)	I noticed it started happening when I yawned, and I just tried making it happen again because I was bored. Exact details are fuzzy, I was extremely young.				Yes	Earphones (e.g. volume control, change track),Sports type helmet camera	Sound protective ear plugs that can switch between muffling sound and being transparent to sound.	No	18 to 24	Male	College Student	2021-05-06 18:30:59 UTC
650994-650985-77718847	Yes	Yes	6 to 11 years	While yawning,In isolation (i.e. I can do it without any other movements)		I can “rumble” in isolation (I.e. without other movements), and found that I could just do it without training,I noticed that I could “rumble” at the same time as other movements, such as yawning or eye closing etc, and then learnt how to do it in isolation (I.e. without other movements)	I don't remember, I was very young.				Yes	Earphones (e.g. volume control, change track),Sports type helmet camera,Gaming		Yes	18 to 24	Male	Management engineer	2021-05-06 19:36:35 UTC
650994-650985-77721492	Yes	Yes	Under 6 years	In isolation (i.e. I can do it without any other movements)		I can “rumble” in isolation (I.e. without other movements), and found that I could just do it without training	When I was a kid, I would always use this noise with my imagination. I would add the rumbling whenever I was pretending there was explosions, or gunfire. It became a huge part of the games I would play with my imagination, it really immersed me in my play.				Yes	Earphones (e.g. volume control, change track),Smartphone functions,Control a computer as a switch to “select” with eye- or head-tracking,Gaming		No	18 to 24	Male	Systems engineer	2021-05-06 20:40:42 UTC
650994-650985-77721766	Yes	Yes	Under 6 years	In isolation (i.e. I can do it without any other movements)		I can “rumble” in isolation (I.e. without other movements), and found that I could just do it without training					Yes	Earphones (e.g. volume control, change track),Smartphone functions,Sports type helmet camera,Control a computer as a switch to “select” with eye- or head-tracking,Assistive technology software ( e.g. for people with limited communication),Hearing aids (e.g. volume control),Cochlear implants (e.g. volume control),Gaming		No	18 to 24	Female		2021-05-06 20:43:22 UTC
650994-650985-77722914	Yes	Yes	6 to 11 years	While yawning,While clenching teeth,In isolation (i.e. I can do it without any other movements)		I noticed that I could “rumble” at the same time as other movements, such as yawning or eye closing etc, and then learnt how to do it in isolation (I.e. without other movements)	I first discovered I could do it when I yawned. So, in order to continue the sound, I “held” the yawn for as long as I could while trying to isolate where the sound was coming from. Once I figured out that it was coming from inside of my ear, I realized it must’ve been a muscle. So, I just tried “flexing” or “squinting” my ears. Although I can’t hold the sound very long, I can definitely do it vo…				Yes	Earphones (e.g. volume control, change track),Smartphone functions,Control a computer as a switch to “select” with eye- or head-tracking,Gaming	Perhaps as a light switch or other home functions that people with mobility issues would experience difficulty in doing.	No	18 to 24	Female	I am currently studying at Ohio State University.	2021-05-06 21:24:13 UTC
650994-650985-77723388	Yes	Yes	Under 6 years	In isolation (i.e. I can do it without any other movements)		I can “rumble” in isolation (I.e. without other movements), and found that I could just do it without training	Always could but to strengthen it i would tense my jaw				Yes	Earphones (e.g. volume control, change track),Smartphone functions,Sports type helmet camera,Control a computer as a switch to “select” with eye- or head-tracking,Assistive technology software ( e.g. for people with limited communication),Gaming		No	18 to 24	Male	Student	2021-05-06 21:28:46 UTC
650994-650985-77723477	Yes	Yes	12 to 17 years	While yawning,While clenching teeth,In isolation (i.e. I can do it without any other movements)		I can “rumble” in isolation (I.e. without other movements), and found that I could just do it without training					No			No	18 to 24	Female		2021-05-06 21:28:57 UTC
650994-650985-77723434	Yes	Yes	6 to 11 years	While yawning,While closing eyes tightly,In isolation (i.e. I can do it without any other movements)		I can “rumble” in isolation (I.e. without other movements), and found that I could just do it without training	I have no clue. I've tried to explain it before, but it's just as natural as flexing my arm. How would I explain that?				Yes	Earphones (e.g. volume control, change track),Hearing aids (e.g. volume control)		No	18 to 24	Male	College student	2021-05-06 21:29:04 UTC
650994-650985-77723654	Yes	Yes	Under 6 years	While yawning,In isolation (i.e. I can do it without any other movements)		I can “rumble” in isolation (I.e. without other movements), and found that I could just do it without training	I heard the noise of the wind in my ears, and tried to reproduce it. It is when focusing on the area near the ear, behind where the tongue rests.				Yes	Earphones (e.g. volume control, change track),Control a computer as a switch to “select” with eye- or head-tracking,Assistive technology software ( e.g. for people with limited communication),Hearing aids (e.g. volume control),Cochlear implants (e.g. volume control)		No	18 to 24	Female		2021-05-06 21:38:43 UTC
650994-650985-77724538	Yes	Yes	12 to 17 years	In isolation (i.e. I can do it without any other movements)		I can “rumble” in isolation (I.e. without other movements), and found that I could just do it without training					Yes	Earphones (e.g. volume control, change track)		No	18 to 24	Male	Supply Tech	2021-05-06 21:58:29 UTC
650994-650985-77724530	Yes	Yes	6 to 11 years	While yawning,In isolation (i.e. I can do it without any other movements)		I can “rumble” in isolation (I.e. without other movements), and found that I could just do it without training					Yes	Earphones (e.g. volume control, change track),Gaming		No	18 to 24	Male		2021-05-06 21:59:07 UTC
650994-650985-77724453	Yes	Yes	6 to 11 years	While yawning,While opening mouth wide,In isolation (i.e. I can do it without any other movements)		I can “rumble” in isolation (I.e. without other movements), and found that I could just do it without training	I can't explain it, i just once noticed I could do it. For me, it's like flexing any other muscle in my body. I can't imagine explaining this to someone, because to me it seems completely natural, just like waving a finger.				Yes	Earphones (e.g. volume control, change track),Control a computer as a switch to “select” with eye- or head-tracking,Gaming	Controling the lights in your room? Anything else, really. Once you get the tech to detect the rumbling, anything that requires flipping a switch could be controlled, right?	No	18 to 24	Male	Student	2021-05-06 21:59:19 UTC
650994-650985-77725003	Yes	Yes	Under 6 years	In isolation (i.e. I can do it without any other movements)		I can “rumble” in isolation (I.e. without other movements), and found that I could just do it without training					No			No	18 to 24	Male	Student	2021-05-06 22:16:34 UTC
650994-650985-77725040	Yes	Yes	6 to 11 years	In isolation (i.e. I can do it without any other movements)		I can “rumble” in isolation (I.e. without other movements), and found that I could just do it without training	Like flexing a muscle in the mandible/neck, but more towards the inside of the ear. Akin to expanding rather than contracting.				Yes	Earphones (e.g. volume control, change track),Control a computer as a switch to “select” with eye- or head-tracking		Yes	18 to 24	Male	PhD student	2021-05-06 22:18:49 UTC
650994-650985-77725086	Yes	Yes	6 to 11 years	In isolation (i.e. I can do it without any other movements)		I can “rumble” in isolation (I.e. without other movements), and found that I could just do it without training	I think I got used to the feeling every time I would hear a loud noise, kind of like a reflex test at the doctors office, and I just remembered what that feeling was.				Yes	Earphones (e.g. volume control, change track),Control a computer as a switch to “select” with eye- or head-tracking,Assistive technology software ( e.g. for people with limited communication),Gaming		No	18 to 24	Male		2021-05-06 22:28:09 UTC
650994-650985-77725415	Yes	Yes	6 to 11 years	While yawning,While closing eyes tightly,In isolation (i.e. I can do it without any other movements)		I can “rumble” in isolation (I.e. without other movements), and found that I could just do it without training					No			No	18 to 24	Female	Student	2021-05-06 22:32:16 UTC
650994-650985-77725523	Yes	Yes	6 to 11 years	In isolation (i.e. I can do it without any other movements)		I can “rumble” in isolation (I.e. without other movements), and found that I could just do it without training	Clenching your ear drums				Yes	Earphones (e.g. volume control, change track),Smartphone functions,Gaming		No	18 to 24	Other		2021-05-06 22:38:01 UTC
650994-650985-77725834	Yes	Yes	Can't remember	While yawning,While closing eyes tightly,While clenching teeth,While opening mouth wide,In isolation (i.e. I can do it without any other movements)		I can “rumble” in isolation (I.e. without other movements), and found that I could just do it without training					No			No	18 to 24	Female	Digital Marketing Executive	2021-05-06 22:50:29 UTC
650994-650985-77725828	Yes	Yes	12 to 17 years	While yawning,In isolation (i.e. I can do it without any other movements)		I can “rumble” in isolation (I.e. without other movements), and found that I could just do it without training					Dont know	Earphones (e.g. volume control, change track)		No	18 to 24	Female		2021-05-06 22:50:44 UTC
650994-650985-77725844	Yes	Yes	12 to 17 years	In isolation (i.e. I can do it without any other movements)		I noticed that I could “rumble” at the same time as other movements, such as yawning or eye closing etc, and then learnt how to do it in isolation (I.e. without other movements)	I focus on the inside of my ear and then strain them like I’m trying to listen to something quiet.				Yes	Earphones (e.g. volume control, change track),Smartphone functions,Sports type helmet camera,Control a computer as a switch to “select” with eye- or head-tracking,Gaming		No	18 to 24	Male		2021-05-06 22:55:21 UTC
650994-650985-77725928	Yes	Yes	6 to 11 years	While yawning,While closing eyes tightly,While opening mouth wide,In isolation (i.e. I can do it without any other movements)		I can “rumble” in isolation (I.e. without other movements), and found that I could just do it without training,I noticed that I could “rumble” at the same time as other movements, such as yawning or eye closing etc, and then learnt how to do it in isolation (I.e. without other movements)					Yes	Earphones (e.g. volume control, change track),Smartphone functions,Control a computer as a switch to “select” with eye- or head-tracking,Assistive technology software ( e.g. for people with limited communication),Hearing aids (e.g. volume control),Gaming		No	18 to 24	Female	Student	2021-05-06 22:55:33 UTC
650994-650985-77726223	Yes	Yes	12 to 17 years	In isolation (i.e. I can do it without any other movements)		I can “rumble” in isolation (I.e. without other movements), and found that I could just do it without training					Yes	Earphones (e.g. volume control, change track),Control a computer as a switch to “select” with eye- or head-tracking		No	18 to 24	Female	Student	2021-05-06 23:13:07 UTC
650994-650985-77726273	Yes	Yes	Under 6 years	While yawning,While closing eyes tightly,In isolation (i.e. I can do it without any other movements)		I can “rumble” in isolation (I.e. without other movements), and found that I could just do it without training	I don't see how one can't "rumble" - I find explaining how to do it similar to how you'd explain turning your head, you just do				Yes	Earphones (e.g. volume control, change track),Smartphone functions,Assistive technology software ( e.g. for people with limited communication),Hearing aids (e.g. volume control),Cochlear implants (e.g. volume control)		Yes	18 to 24	Male	Student	2021-05-06 23:16:14 UTC
650994-650985-77726312	Yes	Yes	12 to 17 years	In isolation (i.e. I can do it without any other movements)		I can “rumble” in isolation (I.e. without other movements), and found that I could just do it without training					Dont know	Earphones (e.g. volume control, change track),Smartphone functions		No	18 to 24	Female		2021-05-06 23:19:34 UTC
650994-650985-77726587	Yes	Yes	Under 6 years	In isolation (i.e. I can do it without any other movements)		I can “rumble” in isolation (I.e. without other movements), and found that I could just do it without training,I noticed that I could “rumble” at the same time as other movements, such as yawning or eye closing etc, and then learnt how to do it in isolation (I.e. without other movements)	I could just always do it, I don’t remember when I first learned to do it				Yes	Earphones (e.g. volume control, change track)		No	18 to 24	Male	Engineering student	2021-05-06 23:34:56 UTC
650994-650985-77727240	Yes	Yes	6 to 11 years	In isolation (i.e. I can do it without any other movements)		I can “rumble” in isolation (I.e. without other movements), and found that I could just do it without training					Yes	Earphones (e.g. volume control, change track),Assistive technology software ( e.g. for people with limited communication),Hearing aids (e.g. volume control)		No	18 to 24	Male		2021-05-07 00:26:01 UTC
650994-650985-77727298	Yes	Yes	12 to 17 years	In isolation (i.e. I can do it without any other movements)		I can “rumble” in isolation (I.e. without other movements), and found that I could just do it without training					Yes	Earphones (e.g. volume control, change track),Smartphone functions,Gaming		No	18 to 24	Female		2021-05-07 00:31:34 UTC
650994-650985-77727516	Yes	Yes	12 to 17 years	While yawning,While closing eyes tightly,In isolation (i.e. I can do it without any other movements)		I learnt how to rumble in isolation (I.e. without other movements) from someone else (either personally or on the internet).	I learned about the 'ear rumbling' on reddit, and it answered the question of what the rumbling in my ears were.				No			No	18 to 24	Other		2021-05-07 00:48:22 UTC
650994-650985-77727537	Yes	Yes	6 to 11 years	While yawning,While clenching teeth,In isolation (i.e. I can do it without any other movements)		I can “rumble” in isolation (I.e. without other movements), and found that I could just do it without training					Yes	Earphones (e.g. volume control, change track),Sports type helmet camera		No	18 to 24	Male	Student	2021-05-07 00:50:13 UTC
650994-650985-77727761	Yes	Yes	12 to 17 years	While yawning,In isolation (i.e. I can do it without any other movements)		I can “rumble” in isolation (I.e. without other movements), and found that I could just do it without training					Dont know	Earphones (e.g. volume control, change track),Smartphone functions,Assistive technology software ( e.g. for people with limited communication),Hearing aids (e.g. volume control),Cochlear implants (e.g. volume control)		No	18 to 24	Female	Student	2021-05-07 01:08:43 UTC
650994-650985-77727762	Yes	Yes	6 to 11 years	While yawning,In isolation (i.e. I can do it without any other movements)		I can “rumble” in isolation (I.e. without other movements), and found that I could just do it without training	I think it started when I was on a plane somewhere, I tried to change the pressure in my ears by holding my nostrils closed and blowing, and from then I realised I could do this rumble by myself, and now whenever I’m on a flight or have a change in altitude I can just rumble inside my ears to unblock them in a sense, it has also helped me when there is a very loud noise that I can’t control, i.e.…				No			Yes	18 to 24	Male	I’m a student at the london metropolitan university	2021-05-07 01:10:52 UTC
650994-650985-77727776	Yes	Yes	6 to 11 years	While yawning,While closing eyes tightly,In isolation (i.e. I can do it without any other movements)		I can “rumble” in isolation (I.e. without other movements), and found that I could just do it without training					Yes	Earphones (e.g. volume control, change track),Smartphone functions,Control a computer as a switch to “select” with eye- or head-tracking,Assistive technology software ( e.g. for people with limited communication),Hearing aids (e.g. volume control),Cochlear implants (e.g. volume control),Gaming		No	18 to 24	Female	Student	2021-05-07 01:11:43 UTC
650994-650985-77727884	Yes	Yes	12 to 17 years	In isolation (i.e. I can do it without any other movements)		I can “rumble” in isolation (I.e. without other movements), and found that I could just do it without training					Yes	Earphones (e.g. volume control, change track)		No	18 to 24	Male		2021-05-07 01:25:48 UTC
650994-650985-77728025	Yes	Yes	6 to 11 years	While yawning,In isolation (i.e. I can do it without any other movements)		I can “rumble” in isolation (I.e. without other movements), and found that I could just do it without training,I noticed that I could “rumble” at the same time as other movements, such as yawning or eye closing etc, and then learnt how to do it in isolation (I.e. without other movements)	It feels like trying to flex your ear forward but inside the head				Yes	Earphones (e.g. volume control, change track),Gaming	A toggle-able nfc/rfid tag implanted in a different extremity	No	18 to 24	Male	Student/cashier	2021-05-07 01:38:10 UTC
650994-650985-77728109	Yes	Yes	Under 6 years	In isolation (i.e. I can do it without any other movements)		I can “rumble” in isolation (I.e. without other movements), and found that I could just do it without training					Yes	Earphones (e.g. volume control, change track),Smartphone functions,Control a computer as a switch to “select” with eye- or head-tracking,Assistive technology software ( e.g. for people with limited communication),Hearing aids (e.g. volume control),Cochlear implants (e.g. volume control),Gaming		No	18 to 24	Male	University studies	2021-05-07 01:44:58 UTC
650994-650985-77728311	Yes	Yes	Under 6 years	While yawning,While closing eyes tightly,While opening mouth wide,In isolation (i.e. I can do it without any other movements)		I noticed that I could “rumble” at the same time as other movements, such as yawning or eye closing etc, and then learnt how to do it in isolation (I.e. without other movements)					Yes	Earphones (e.g. volume control, change track),Smartphone functions,Sports type helmet camera,Control a computer as a switch to “select” with eye- or head-tracking,Assistive technology software ( e.g. for people with limited communication),Gaming		Yes	18 to 24	Female		2021-05-07 02:05:09 UTC
650994-650985-77728324	Yes	Yes	6 to 11 years	In isolation (i.e. I can do it without any other movements)		I can “rumble” in isolation (I.e. without other movements), and found that I could just do it without training	relax all your muscles and focus your attention on applying pressure just behind your ears in pulses.				Yes	Earphones (e.g. volume control, change track),Smartphone functions,Sports type helmet camera,Control a computer as a switch to “select” with eye- or head-tracking,Assistive technology software ( e.g. for people with limited communication),Hearing aids (e.g. volume control),Cochlear implants (e.g. volume control),Gaming	hands free devices while driving	Yes	18 to 24	Male	High School Senior	2021-05-07 02:08:06 UTC
650994-650985-77728453	Yes	Yes	6 to 11 years	While yawning,While closing eyes tightly,In isolation (i.e. I can do it without any other movements)		I can “rumble” in isolation (I.e. without other movements), and found that I could just do it without training					Yes	Earphones (e.g. volume control, change track),Smartphone functions,Assistive technology software ( e.g. for people with limited communication),Gaming		No	18 to 24	Male		2021-05-07 02:22:23 UTC
650994-650985-77728749	Yes	Yes	Under 6 years	While yawning,While closing eyes tightly,While clenching teeth,While opening mouth wide,In isolation (i.e. I can do it without any other movements)		I can “rumble” in isolation (I.e. without other movements), and found that I could just do it without training					Yes	Earphones (e.g. volume control, change track),Assistive technology software ( e.g. for people with limited communication),Gaming		No	18 to 24	Female	Graduate Student	2021-05-07 02:44:46 UTC
650994-650985-77728861	Yes	Yes	6 to 11 years	While yawning,While clenching teeth,While opening mouth wide,In isolation (i.e. I can do it without any other movements)		I can “rumble” in isolation (I.e. without other movements), and found that I could just do it without training	1. Locate where you imagine you feel the inner part of your ear is 2. Tense the muscle you feel is located in that inner part of your ear 3. Rumble				Yes	Earphones (e.g. volume control, change track)		No	18 to 24	Female	Student	2021-05-07 03:01:59 UTC
650994-650985-77728910	Yes	Yes	6 to 11 years	While yawning,While closing eyes tightly							Yes	Earphones (e.g. volume control, change track),Smartphone functions,Gaming		No	18 to 24	Female		2021-05-07 03:06:09 UTC
650994-650985-77728912	Yes	No						Yes	Whilst clenching my teeth for a few seconds,Whilst opening my mouth wide	No	Yes	Earphones (e.g. volume control, change track),Smartphone functions,Sports type helmet camera,Control a computer as a switch to “select” with eye- or head-tracking	N/A	No	18 to 24	Female	Running	2021-05-07 03:07:15 UTC
650994-650985-77728890	Yes	Yes	12 to 17 years	While yawning,While clenching teeth,While opening mouth wide,In isolation (i.e. I can do it without any other movements),Other	Kind of clenching my jaw in place, but it doesn't have to be closed (ie teeth to teeth)	I can “rumble” in isolation (I.e. without other movements), and found that I could just do it without training	Equalize the pressure in your eardrums by setting your jaw and hold it and you'll be able to hear the rumbling. If you can't do that automatically try holding your nose and breathing out of it at the same time, and try to replicate that.				Yes	Don’t know	I have OCD and tend to pop my eardrums too sporadically to be able to use this as a feature, but see how useful it is for others :)	No	18 to 24	Female	Student	2021-05-07 03:09:59 UTC
650994-650985-77728764	Yes	Yes	6 to 11 years	In isolation (i.e. I can do it without any other movements)		I can “rumble” in isolation (I.e. without other movements), and found that I could just do it without training	I learned to do it by trying to wiggle my ears.				Yes	Earphones (e.g. volume control, change track),Smartphone functions,Sports type helmet camera,Control a computer as a switch to “select” with eye- or head-tracking,Assistive technology software ( e.g. for people with limited communication),Hearing aids (e.g. volume control),Cochlear implants (e.g. volume control),Gaming		No	18 to 24	Male		2021-05-07 03:11:27 UTC
650994-650985-77729116	Yes	Yes	6 to 11 years	While yawning,While closing eyes tightly,While clenching teeth,While opening mouth wide,In isolation (i.e. I can do it without any other movements)		I can “rumble” in isolation (I.e. without other movements), and found that I could just do it without training					Yes	Earphones (e.g. volume control, change track),Smartphone functions,Gaming		No	18 to 24	Male		2021-05-07 03:26:03 UTC
650994-650985-77729221	Yes	Yes	12 to 17 years	While yawning,While closing eyes tightly,While opening mouth wide,In isolation (i.e. I can do it without any other movements)		I noticed that I could “rumble” at the same time as other movements, such as yawning or eye closing etc, and then learnt how to do it in isolation (I.e. without other movements)					Yes	Earphones (e.g. volume control, change track),Smartphone functions,Control a computer as a switch to “select” with eye- or head-tracking,Assistive technology software ( e.g. for people with limited communication)		No	18 to 24	Female		2021-05-07 03:35:04 UTC
650994-650985-77729296	Yes	Yes	Under 6 years	While yawning,In isolation (i.e. I can do it without any other movements)		I can “rumble” in isolation (I.e. without other movements), and found that I could just do it without training					Yes	Earphones (e.g. volume control, change track),Smartphone functions,Sports type helmet camera,Control a computer as a switch to “select” with eye- or head-tracking,Assistive technology software ( e.g. for people with limited communication),Hearing aids (e.g. volume control),Cochlear implants (e.g. volume control),Gaming	A text-to-speech device that uses ear rumbling (with Morse code maybe?) would be pretty cool to help people with communication issues.	No	18 to 24	Female	Student	2021-05-07 03:38:15 UTC
650994-650985-77729244	Yes	Yes	6 to 11 years	While yawning							Yes	Earphones (e.g. volume control, change track),Smartphone functions	If we put it into soldiers ears they can possibly communicate during missions	No	18 to 24	Female		2021-05-07 03:38:53 UTC
650994-650985-77729560	Yes	Yes	Can't remember	While yawning,While closing eyes tightly,While clenching teeth,While opening mouth wide,In isolation (i.e. I can do it without any other movements)		I can “rumble” in isolation (I.e. without other movements), and found that I could just do it without training					Yes	Earphones (e.g. volume control, change track),Smartphone functions,Control a computer as a switch to “select” with eye- or head-tracking,Assistive technology software ( e.g. for people with limited communication)		No	18 to 24	Male		2021-05-07 03:51:32 UTC
650994-650985-77730434	Yes	Yes	Under 6 years	In isolation (i.e. I can do it without any other movements)		I noticed that I could “rumble” at the same time as other movements, such as yawning or eye closing etc, and then learnt how to do it in isolation (I.e. without other movements)					Yes	Earphones (e.g. volume control, change track),Smartphone functions,Control a computer as a switch to “select” with eye- or head-tracking,Gaming		No	18 to 24	Male	Student	2021-05-07 04:53:38 UTC
650994-650985-77730542	Yes	Yes	Under 6 years	While yawning,While closing eyes tightly,While clenching teeth,While opening mouth wide,In isolation (i.e. I can do it without any other movements)		I can “rumble” in isolation (I.e. without other movements), and found that I could just do it without training	It would auto activate when I would talk to anyone I liked. So first I learned how to relax it then just doing it was like an intuitive move.				Yes	Earphones (e.g. volume control, change track),Smartphone functions,Control a computer as a switch to “select” with eye- or head-tracking,Assistive technology software ( e.g. for people with limited communication),Hearing aids (e.g. volume control),Cochlear implants (e.g. volume control)	A way to turn a rumble into a Bluetooth signal that connects to other devices.	No	18 to 24	Male	Customer Service Rep	2021-05-07 05:08:18 UTC
650994-650985-77730785	Yes	Yes	6 to 11 years	While yawning,While closing eyes tightly,While clenching teeth,In isolation (i.e. I can do it without any other movements)		I can “rumble” in isolation (I.e. without other movements), and found that I could just do it without training	Try to click your ears to equalize pressure and just keep holding it				Yes	Earphones (e.g. volume control, change track),Smartphone functions,Control a computer as a switch to “select” with eye- or head-tracking,Gaming		No	18 to 24	Female		2021-05-07 05:22:28 UTC
650994-650985-77730850	Yes	Yes	12 to 17 years	While yawning,In isolation (i.e. I can do it without any other movements),Other	Will sometimes happen to me involuntarily	I can “rumble” in isolation (I.e. without other movements), and found that I could just do it without training					Yes	Earphones (e.g. volume control, change track),Sports type helmet camera,Control a computer as a switch to “select” with eye- or head-tracking,Hearing aids (e.g. volume control),Cochlear implants (e.g. volume control)	No	No	18 to 24	Male		2021-05-07 05:26:15 UTC
650994-650985-77730856	Yes	Yes	12 to 17 years	While yawning,While clenching teeth,While opening mouth wide		I noticed that I could “rumble” at the same time as other movements, such as yawning or eye closing etc, and then learnt how to do it in isolation (I.e. without other movements)	By thinking about yawning, but not moving my jaw, my earmuscle did move, now i can rumble on command in my left ear, but not in my right.				Yes	Earphones (e.g. volume control, change track),Smartphone functions,Control a computer as a switch to “select” with eye- or head-tracking	Is opening electronic doors also an option?	No	18 to 24	Female	Research internship gastroenterology Leiden University Medical Centre	2021-05-07 05:26:51 UTC
650994-650985-77731277	Yes	Yes	Under 6 years	While yawning,While closing eyes tightly,While opening mouth wide,In isolation (i.e. I can do it without any other movements)		I can “rumble” in isolation (I.e. without other movements), and found that I could just do it without training	Start by fake-yawning, and continuously try to keep the rumbling while closing your mouth slowly.				Yes	Earphones (e.g. volume control, change track),Assistive technology software ( e.g. for people with limited communication),Hearing aids (e.g. volume control),Cochlear implants (e.g. volume control)		No	18 to 24	Female		2021-05-07 05:53:26 UTC
650994-650985-77731914	Yes	Yes	6 to 11 years	While yawning,In isolation (i.e. I can do it without any other movements)		I can “rumble” in isolation (I.e. without other movements), and found that I could just do it without training,I noticed that I could “rumble” at the same time as other movements, such as yawning or eye closing etc, and then learnt how to do it in isolation (I.e. without other movements)					Yes	Smartphone functions,Control a computer as a switch to “select” with eye- or head-tracking,Assistive technology software ( e.g. for people with limited communication),Gaming		Yes	18 to 24	Female	producer	2021-05-07 06:24:47 UTC
650994-650985-77732001	Yes	Yes	Under 6 years	While closing eyes tightly,In isolation (i.e. I can do it without any other movements)		I can “rumble” in isolation (I.e. without other movements), and found that I could just do it without training	I can’t describe it, it’s like trying to explain how to raise an eyebrow. You can’t really put it into words.				No			No	18 to 24	Other		2021-05-07 06:26:47 UTC
650994-650985-77732290	Yes	Yes	Under 6 years	While yawning,While closing eyes tightly,While clenching teeth,While opening mouth wide,In isolation (i.e. I can do it without any other movements)		I can “rumble” in isolation (I.e. without other movements), and found that I could just do it without training					Yes	Earphones (e.g. volume control, change track),Sports type helmet camera,Control a computer as a switch to “select” with eye- or head-tracking,Assistive technology software ( e.g. for people with limited communication),Gaming		No	18 to 24	Male	Student	2021-05-07 06:39:47 UTC
650994-650985-77732257	Yes	Yes	Under 6 years	In isolation (i.e. I can do it without any other movements)		I can “rumble” in isolation (I.e. without other movements), and found that I could just do it without training	Ive been doing it as long as I can remember. Thought it sounded similar to wind rushing through my ears				Yes	Earphones (e.g. volume control, change track),Smartphone functions,Sports type helmet camera,Control a computer as a switch to “select” with eye- or head-tracking,Assistive technology software ( e.g. for people with limited communication),Hearing aids (e.g. volume control),Cochlear implants (e.g. volume control),Gaming	Signal for a prosthetic (ie flexing in order to activate a robotic knee)	No	18 to 24	Female	Laboratory accessioner	2021-05-07 06:41:31 UTC
650994-650985-77732624	Yes	Yes	12 to 17 years	While yawning,In isolation (i.e. I can do it without any other movements)		I can “rumble” in isolation (I.e. without other movements), and found that I could just do it without training	At some point, I was able to figure out that I could exert pressure in my head a certain way that allowed me to flex the ear muscle and cause a rumble sound.				Yes	Earphones (e.g. volume control, change track),Smartphone functions,Control a computer as a switch to “select” with eye- or head-tracking,Hearing aids (e.g. volume control),Cochlear implants (e.g. volume control),Gaming	Morse code style of communication. Turning devices on and off.	No	18 to 24	Male	Computer Networking / IT	2021-05-07 06:58:43 UTC
650994-650985-77733475	Yes	Yes	6 to 11 years	While yawning,In isolation (i.e. I can do it without any other movements)			I can rumble since I was a kid. But I don't remember how I learnt it. I think it was instinctive.				Dont know	Don’t know	I never rumble too much because I think it will start to hurt. So, I'm not sure, if I will use it constantly to control a device.	Yes	18 to 24	Male	Student	2021-05-07 07:24:34 UTC
650994-650985-77733572	Yes	Yes	Under 6 years	While yawning,While opening mouth wide,In isolation (i.e. I can do it without any other movements)		I can “rumble” in isolation (I.e. without other movements), and found that I could just do it without training	I've been able to do it since I was very young, though I wasn't aware of the muscle that caused it until recently. I can't do it on my left ear very well, so my advice to learn to do it would be to start yawning until it's heard, and then try to focus on what muscle you feel causing the rumbling noise, and then continue trying to flex that muscle even when not yawning.				Yes	Earphones (e.g. volume control, change track),Smartphone functions,Gaming,Don’t know		No	18 to 24	Other	College student/retail worker	2021-05-07 07:26:40 UTC
650994-650985-77737214	Yes	Yes	12 to 17 years	In isolation (i.e. I can do it without any other movements)		I can “rumble” in isolation (I.e. without other movements), and found that I could just do it without training,I noticed that I could “rumble” at the same time as other movements, such as yawning or eye closing etc, and then learnt how to do it in isolation (I.e. without other movements)					Yes	Earphones (e.g. volume control, change track),Assistive technology software ( e.g. for people with limited communication)		No	18 to 24	Male	Student	2021-05-07 08:29:24 UTC
650994-650985-77738780	Yes	Yes	12 to 17 years	While yawning,While closing eyes tightly,While opening mouth wide,In isolation (i.e. I can do it without any other movements)		I can “rumble” in isolation (I.e. without other movements), and found that I could just do it without training	It's a sensation like flexing facial muscles to pull my ears closer together				Yes	Earphones (e.g. volume control, change track),Control a computer as a switch to “select” with eye- or head-tracking		No	18 to 24	Male	University student	2021-05-07 08:53:24 UTC
650994-650985-77739454	Yes	Yes	12 to 17 years	In isolation (i.e. I can do it without any other movements)		I can “rumble” in isolation (I.e. without other movements), and found that I could just do it without training	Start by focusing on tensing muscles in the side of your head or the back of your throat until you hear a rumbling				Yes	Earphones (e.g. volume control, change track),Smartphone functions,Gaming		Yes	18 to 24	Male	Student	2021-05-07 08:57:06 UTC
650994-650985-77740346	Yes	Yes	12 to 17 years	While yawning,While closing eyes tightly,While opening mouth wide,In isolation (i.e. I can do it without any other movements)		I noticed that I could “rumble” at the same time as other movements, such as yawning or eye closing etc, and then learnt how to do it in isolation (I.e. without other movements)					Yes	Earphones (e.g. volume control, change track)		Yes	18 to 24	Male		2021-05-07 09:08:06 UTC
650994-650985-77742742	Yes	Yes	Under 6 years	While yawning,While closing eyes tightly,In isolation (i.e. I can do it without any other movements)		I can “rumble” in isolation (I.e. without other movements), and found that I could just do it without training					Yes	Don’t know		No	18 to 24	Male	Software Developer	2021-05-07 09:30:04 UTC
650994-650985-77744255	Yes	Yes	6 to 11 years	While yawning,While closing eyes tightly,While opening mouth wide,In isolation (i.e. I can do it without any other movements)		I can “rumble” in isolation (I.e. without other movements), and found that I could just do it without training					Yes	Earphones (e.g. volume control, change track),Smartphone functions,Gaming	Safety devices or some way I could set off an alarm in case of an emergency. There isn’t a situation I can think of where I could be prevented from rumbling my ear (except for under water maybe? I’m not sure) but even tied up and gagged this alarm would be effective.	No	18 to 24	Female	College student	2021-05-07 09:46:01 UTC
650994-650985-77745700	Yes	Yes	6 to 11 years	While yawning,While closing eyes tightly		I noticed that I could “rumble” at the same time as other movements, such as yawning or eye closing etc, and then learnt how to do it in isolation (I.e. without other movements)					Yes	Earphones (e.g. volume control, change track),Smartphone functions,Sports type helmet camera,Hearing aids (e.g. volume control),Gaming		Yes	18 to 24	Male	Associate practitioner microbiology	2021-05-07 10:02:32 UTC
650994-650985-77746464	Yes	Yes	6 to 11 years	While yawning,While closing eyes tightly,While clenching teeth,While opening mouth wide,In isolation (i.e. I can do it without any other movements)		I noticed that I could “rumble” at the same time as other movements, such as yawning or eye closing etc, and then learnt how to do it in isolation (I.e. without other movements)					Yes	Earphones (e.g. volume control, change track),Control a computer as a switch to “select” with eye- or head-tracking,Assistive technology software ( e.g. for people with limited communication),Hearing aids (e.g. volume control),Cochlear implants (e.g. volume control)		No	18 to 24	Female	Student	2021-05-07 10:12:34 UTC
650994-650985-77748060	Yes	Yes	6 to 11 years	While yawning,In isolation (i.e. I can do it without any other movements)		I noticed that I could “rumble” at the same time as other movements, such as yawning or eye closing etc, and then learnt how to do it in isolation (I.e. without other movements)					Yes	Earphones (e.g. volume control, change track)		Yes	18 to 24	Male	Student	2021-05-07 10:27:51 UTC
650994-650985-77752317	Yes	Yes	12 to 17 years	While yawning,While closing eyes tightly,While opening mouth wide,Other	When closing my eyes normally and stretching my forehead skin with my muscles, if that makes sense						Dont know	Don’t know		No	18 to 24	Male	PhD student	2021-05-07 11:13:45 UTC
650994-650985-77756212	Yes	Yes	Can't remember	While yawning,While closing eyes tightly							Yes	Earphones (e.g. volume control, change track),Control a computer as a switch to “select” with eye- or head-tracking,Gaming		No	18 to 24	Male		2021-05-07 11:59:13 UTC
650994-650985-77756946	Yes	Yes	6 to 11 years	In isolation (i.e. I can do it without any other movements)		I can “rumble” in isolation (I.e. without other movements), and found that I could just do it without training	I imagine “squeezing” my ears or trying to “close” my ears				Yes	Earphones (e.g. volume control, change track),Smartphone functions,Control a computer as a switch to “select” with eye- or head-tracking,Gaming		No	18 to 24	Male	Physical therapist	2021-05-07 12:09:39 UTC
650994-650985-77757075	Yes	Yes	6 to 11 years	While yawning,While closing eyes tightly,While clenching teeth,While opening mouth wide,In isolation (i.e. I can do it without any other movements)		I can “rumble” in isolation (I.e. without other movements), and found that I could just do it without training					Yes	Earphones (e.g. volume control, change track),Hearing aids (e.g. volume control),Gaming		Yes	18 to 24	Male	Teaching game design	2021-05-07 12:10:45 UTC
650994-650985-77759344	Yes	Yes	Under 6 years	In isolation (i.e. I can do it without any other movements)		I can “rumble” in isolation (I.e. without other movements), and found that I could just do it without training	I was too young to remember how I learned it... I just did. It may have been an innate skill for me. Sorry that's not very helpful.				Yes	Earphones (e.g. volume control, change track),Assistive technology software ( e.g. for people with limited communication),Hearing aids (e.g. volume control)		No	18 to 24	Male	Student	2021-05-07 12:40:43 UTC
650994-650985-77760203	Yes	Yes	6 to 11 years	While yawning,In isolation (i.e. I can do it without any other movements)		I noticed that I could “rumble” at the same time as other movements, such as yawning or eye closing etc, and then learnt how to do it in isolation (I.e. without other movements)					Yes	Earphones (e.g. volume control, change track),Smartphone functions,Control a computer as a switch to “select” with eye- or head-tracking,Assistive technology software ( e.g. for people with limited communication),Hearing aids (e.g. volume control),Cochlear implants (e.g. volume control),Gaming		No	18 to 24	Male		2021-05-07 12:52:16 UTC
650994-650985-77761875	Yes	Yes	12 to 17 years	While yawning,While closing eyes tightly,While clenching teeth,While opening mouth wide,In isolation (i.e. I can do it without any other movements)		I can “rumble” in isolation (I.e. without other movements), and found that I could just do it without training	I was having a jaw issue, so I was essentially trying to relax and tense every possible muscle in my head to see if anything would help. Little did I know, that I was able to rumble without any other stimulus.				Yes	Earphones (e.g. volume control, change track),Smartphone functions,Control a computer as a switch to “select” with eye- or head-tracking,Gaming	I think some sort of light system would be interesting, where you could control a light switch or dim the lights by rumbling.	Yes	18 to 24	Male	Student	2021-05-07 13:13:36 UTC
650994-650985-77762243	Yes	Yes	12 to 17 years	While yawning,While closing eyes tightly,While opening mouth wide,In isolation (i.e. I can do it without any other movements)		I can “rumble” in isolation (I.e. without other movements), and found that I could just do it without training					Yes	Earphones (e.g. volume control, change track),Control a computer as a switch to “select” with eye- or head-tracking,Assistive technology software ( e.g. for people with limited communication),Hearing aids (e.g. volume control),Cochlear implants (e.g. volume control),Gaming		No	18 to 24	Female	student	2021-05-07 13:17:49 UTC
650994-650985-77764035	Yes	Yes	Under 6 years	While yawning,While opening mouth wide,In isolation (i.e. I can do it without any other movements)		I can “rumble” in isolation (I.e. without other movements), and found that I could just do it without training					Yes	Earphones (e.g. volume control, change track)		No	18 to 24	Female		2021-05-07 13:39:04 UTC
650994-650985-77765232	Yes	Yes	12 to 17 years	In isolation (i.e. I can do it without any other movements)		I can “rumble” in isolation (I.e. without other movements), and found that I could just do it without training					Yes	Earphones (e.g. volume control, change track),Control a computer as a switch to “select” with eye- or head-tracking,Gaming		No	18 to 24	Male	College Student	2021-05-07 13:55:52 UTC
650994-650985-77766272	Yes	Yes	6 to 11 years	While yawning,In isolation (i.e. I can do it without any other movements)		I noticed that I could “rumble” at the same time as other movements, such as yawning or eye closing etc, and then learnt how to do it in isolation (I.e. without other movements)					Yes	Earphones (e.g. volume control, change track),Assistive technology software ( e.g. for people with limited communication),Hearing aids (e.g. volume control)		No	18 to 24	Male		2021-05-07 14:02:18 UTC
650994-650985-77766909	Yes	Yes	6 to 11 years	While yawning,While closing eyes tightly,In isolation (i.e. I can do it without any other movements)		I can “rumble” in isolation (I.e. without other movements), and found that I could just do it without training					Yes	Earphones (e.g. volume control, change track),Smartphone functions,Assistive technology software ( e.g. for people with limited communication),Hearing aids (e.g. volume control),Cochlear implants (e.g. volume control),Gaming		No	18 to 24	Male		2021-05-07 14:10:53 UTC
650994-650985-77768313	Yes	Yes	Under 6 years	In isolation (i.e. I can do it without any other movements)		I can “rumble” in isolation (I.e. without other movements), and found that I could just do it without training					Yes	Earphones (e.g. volume control, change track),Control a computer as a switch to “select” with eye- or head-tracking,Gaming		No	18 to 24	Male	Student	2021-05-07 14:24:44 UTC
650994-650985-77770178	Yes	Yes	6 to 11 years	While yawning,In isolation (i.e. I can do it without any other movements)		I can “rumble” in isolation (I.e. without other movements), and found that I could just do it without training					Yes	Earphones (e.g. volume control, change track),Smartphone functions,Control a computer as a switch to “select” with eye- or head-tracking,Assistive technology software ( e.g. for people with limited communication),Hearing aids (e.g. volume control),Cochlear implants (e.g. volume control),Gaming		No	18 to 24	Male		2021-05-07 14:45:08 UTC
650994-650985-77771207	Yes	Yes	6 to 11 years	While yawning,While closing eyes tightly,While opening mouth wide							Yes	Earphones (e.g. volume control, change track),Smartphone functions,Sports type helmet camera,Control a computer as a switch to “select” with eye- or head-tracking,Assistive technology software ( e.g. for people with limited communication),Hearing aids (e.g. volume control),Cochlear implants (e.g. volume control)	wheelchair control perhaps	No	18 to 24	Male	Student	2021-05-07 14:55:33 UTC
650994-650985-77773007	Yes	Yes	12 to 17 years	While yawning,In isolation (i.e. I can do it without any other movements)		I noticed that I could “rumble” at the same time as other movements, such as yawning or eye closing etc, and then learnt how to do it in isolation (I.e. without other movements)	Could first do it while yawning. Faked yawning to rumble more, and gradually yawned less and less as i was more able to rumble				Yes	Earphones (e.g. volume control, change track),Gaming		No	18 to 24	Male	student	2021-05-07 15:17:50 UTC
650994-650985-77773366	Yes	Yes	Under 6 years	While yawning,While closing eyes tightly,While clenching teeth,While opening mouth wide,In isolation (i.e. I can do it without any other movements)		I can “rumble” in isolation (I.e. without other movements), and found that I could just do it without training					Yes	Earphones (e.g. volume control, change track),Control a computer as a switch to “select” with eye- or head-tracking		No	18 to 24	Female	Graduate student	2021-05-07 15:23:17 UTC
650994-650985-77776079	Yes	Yes	Under 6 years	While yawning,In isolation (i.e. I can do it without any other movements)		I can “rumble” in isolation (I.e. without other movements), and found that I could just do it without training					Yes	Earphones (e.g. volume control, change track),Smartphone functions,Control a computer as a switch to “select” with eye- or head-tracking,Gaming		Yes	18 to 24	Male	Student	2021-05-07 15:54:39 UTC
650994-650985-77776482	Yes	Yes	18 to 24 years	In isolation (i.e. I can do it without any other movements)		I can “rumble” in isolation (I.e. without other movements), and found that I could just do it without training					Yes	Earphones (e.g. volume control, change track),Smartphone functions,Assistive technology software ( e.g. for people with limited communication),Hearing aids (e.g. volume control),Cochlear implants (e.g. volume control)		No	18 to 24	Male		2021-05-07 15:55:28 UTC
650994-650985-77776769	Yes	Yes	6 to 11 years	While yawning,While closing eyes tightly							No			No	18 to 24	Female	Student	2021-05-07 16:00:11 UTC
650994-650985-77777503	Yes	Yes	6 to 11 years	While yawning,While clenching teeth,In isolation (i.e. I can do it without any other movements)		I can “rumble” in isolation (I.e. without other movements), and found that I could just do it without training					Yes	Earphones (e.g. volume control, change track),Gaming		No	18 to 24	Male		2021-05-07 16:10:12 UTC
650994-650985-77777523	Yes	Yes	6 to 11 years	While yawning,In isolation (i.e. I can do it without any other movements)		I can “rumble” in isolation (I.e. without other movements), and found that I could just do it without training					Yes	Earphones (e.g. volume control, change track),Smartphone functions,Sports type helmet camera,Control a computer as a switch to “select” with eye- or head-tracking,Gaming	Silent communication between friends (like a stealth walkie-talkie)	No	18 to 24	Male	Student	2021-05-07 16:11:31 UTC
650994-650985-77777876	Yes	Yes	6 to 11 years	In isolation (i.e. I can do it without any other movements),Other	It feels like I'm tensing behind my forehead if that makes sense.	I can “rumble” in isolation (I.e. without other movements), and found that I could just do it without training,I noticed that I could “rumble” at the same time as other movements, such as yawning or eye closing etc, and then learnt how to do it in isolation (I.e. without other movements)	Initially could do it (but it would be wavy). Not sure if it counts as training but after doing it for quite a while I can get a constant rumble				Yes	Control a computer as a switch to “select” with eye- or head-tracking,Gaming		No	18 to 24	Male	Student	2021-05-07 16:18:36 UTC
650994-650985-77778341	Yes	Yes	6 to 11 years	While yawning,While closing eyes tightly,In isolation (i.e. I can do it without any other movements)		I can “rumble” in isolation (I.e. without other movements), and found that I could just do it without training	Close your eyes tightly or yawn first to see if you can get a feeling of the rumbling muscle. Then try to tense your ears or replicate the feeling of that rumbling.				Yes	Smartphone functions,Control a computer as a switch to “select” with eye- or head-tracking,Assistive technology software ( e.g. for people with limited communication),Cochlear implants (e.g. volume control),Gaming		No	18 to 24	Male	Student	2021-05-07 16:27:28 UTC
650994-650985-77780223	Yes	Yes	12 to 17 years	While yawning,While closing eyes tightly,In isolation (i.e. I can do it without any other movements)		I can “rumble” in isolation (I.e. without other movements), and found that I could just do it without training					Yes	Earphones (e.g. volume control, change track),Hearing aids (e.g. volume control),Cochlear implants (e.g. volume control)		No	18 to 24	Male	Full time education	2021-05-07 16:50:59 UTC
650994-650985-77782239	Yes	Yes	6 to 11 years	While yawning,While opening mouth wide,In isolation (i.e. I can do it without any other movements)		I can “rumble” in isolation (I.e. without other movements), and found that I could just do it without training					Yes	Earphones (e.g. volume control, change track),Control a computer as a switch to “select” with eye- or head-tracking,Gaming		No	18 to 24	Male	Student	2021-05-07 17:27:45 UTC
650994-650985-77782744	Yes	Yes	6 to 11 years	While yawning,In isolation (i.e. I can do it without any other movements)		I can “rumble” in isolation (I.e. without other movements), and found that I could just do it without training,I noticed that I could “rumble” at the same time as other movements, such as yawning or eye closing etc, and then learnt how to do it in isolation (I.e. without other movements)	Reproduce the sort of squeezing you do near the back of your throat/tonsils and base of jaw when yawning but try to do it with your mouth closed and jaw shut				Yes	Earphones (e.g. volume control, change track),Smartphone functions,Sports type helmet camera,Hearing aids (e.g. volume control),Cochlear implants (e.g. volume control)		No	18 to 24	Male	Engineer	2021-05-07 17:41:45 UTC
650994-650985-77782799	Yes	Yes	6 to 11 years	While yawning,In isolation (i.e. I can do it without any other movements)		I can “rumble” in isolation (I.e. without other movements), and found that I could just do it without training	I never learned, I only remember being able to do it. I describe it as “squinting with your ears”.				Yes	Earphones (e.g. volume control, change track)		Yes	18 to 24	Female	Student	2021-05-07 17:50:49 UTC
650994-650985-77790060	Yes	Yes	6 to 11 years	While yawning,While clenching teeth,While opening mouth wide,In isolation (i.e. I can do it without any other movements)		I can “rumble” in isolation (I.e. without other movements), and found that I could just do it without training	I'm so sorry, but the only way I can think to describe it is just "open the inside of your ears near your wisdom teeth" which I know isn't any help.				Yes	Earphones (e.g. volume control, change track),Sports type helmet camera,Hearing aids (e.g. volume control)	If I could rumble at my bluetooth lights to turn them on and off that would be so sick. Imagine the chaos after showing the "magic" to a group of schoolkids. Absolute pandemonium	No	18 to 24	Female	Raw Materials Buyer for a US Navy contractor	2021-05-07 21:19:56 UTC
650994-650985-77790993	Yes	Yes	6 to 11 years	In isolation (i.e. I can do it without any other movements)		I can “rumble” in isolation (I.e. without other movements), and found that I could just do it without training,I noticed that I could “rumble” at the same time as other movements, such as yawning or eye closing etc, and then learnt how to do it in isolation (I.e. without other movements)	When simulating a yawn that progresses into an "actual" yawn, try focusing on the muscle groups being activated the moment you notice your hearing change. Repeat this until you are acutely aware of muscle movement above the roof of your mouth inwards from your ears. Once you are aware of this movement, you can begin trying to activate the muscle consciously and purposefully. Repeat the "fake" yaw…				Yes	Earphones (e.g. volume control, change track)		No	18 to 24	Female		2021-05-07 22:05:40 UTC
650994-650985-77794657	Yes	Yes	Can't remember	While yawning,While opening mouth wide							No			No	18 to 24	Female	SLP	2021-05-08 03:05:21 UTC
650994-650985-77794927	Yes	Yes	12 to 17 years	While yawning,While closing eyes tightly							No			No	18 to 24	Male		2021-05-08 03:35:45 UTC
650994-650985-77797271	Yes	Yes	6 to 11 years	While yawning,While closing eyes tightly							Yes	Earphones (e.g. volume control, change track),Gaming		No	18 to 24	Female	Student	2021-05-08 07:22:50 UTC
650994-650985-77799270	Yes	No						No		No	Dont know	Earphones (e.g. volume control, change track),Control a computer as a switch to “select” with eye- or head-tracking,Cochlear implants (e.g. volume control)		No	18 to 24	Female	Heath care	2021-05-08 08:56:10 UTC
650994-650985-77811792	Yes	Yes	Can't remember	While yawning,While opening mouth wide							Yes	Earphones (e.g. volume control, change track),Smartphone functions,Sports type helmet camera,Control a computer as a switch to “select” with eye- or head-tracking,Assistive technology software ( e.g. for people with limited communication),Hearing aids (e.g. volume control),Cochlear implants (e.g. volume control)		No	18 to 24	Male	Teaching Assistant	2021-05-08 15:59:44 UTC
650994-650985-77820219	Yes	Yes	12 to 17 years	While yawning,In isolation (i.e. I can do it without any other movements)		I can “rumble” in isolation (I.e. without other movements), and found that I could just do it without training	If you rumble while yawning, I would try yawning repeatedly, trying to feel when the rumbling starts, and then try to slowly yawn less and less while still having the rumble start. This worked for my mom after I told her that I could do rumble. (She could already rumble while yawning). I should note that it only took her about two minutes to learn.				Yes	Earphones (e.g. volume control, change track),Smartphone functions	For an able, neurotypical person, anything beyond simple track skipping / volume control seems tedious. (I can't control each left / right rumble independently, so there is only one dimension of input)	No	18 to 24	Male	Software Development	2021-05-08 22:32:58 UTC
650994-650985-77890444	Yes	Yes	12 to 17 years	While yawning,While closing eyes tightly,In isolation (i.e. I can do it without any other movements)		I can “rumble” in isolation (I.e. without other movements), and found that I could just do it without training					Dont know	Assistive technology software ( e.g. for people with limited communication),Hearing aids (e.g. volume control),Cochlear implants (e.g. volume control)		No	18 to 24	Female	Student	2021-05-10 14:11:46 UTC
650994-650985-77986681	Yes	Yes	18 to 24 years	While yawning,In isolation (i.e. I can do it without any other movements)		I can “rumble” in isolation (I.e. without other movements), and found that I could just do it without training	I was trying to wriggle my ears and all I could heard was a rumbling				Yes	Earphones (e.g. volume control, change track),Smartphone functions,Control a computer as a switch to “select” with eye- or head-tracking,Gaming	Turning on lights	Yes	18 to 24	Female	Student	2021-05-11 17:55:12 UTC
650994-650985-77987002	Yes	Yes	Under 6 years	While yawning,While opening mouth wide,In isolation (i.e. I can do it without any other movements)		I can “rumble” in isolation (I.e. without other movements), and found that I could just do it without training					Yes	Earphones (e.g. volume control, change track),Smartphone functions,Gaming		Yes	18 to 24	Male		2021-05-11 17:55:52 UTC
650994-650985-77986828	Yes	No						Yes	Whilst yawning,Whilst closing my eyelids tightly for a few seconds,Whilst clenching my teeth for a few seconds	Yes	No			Yes	18 to 24	Female	COVID-19 Vaccinator	2021-05-11 17:56:23 UTC
650994-650985-77986781	Yes	Yes	Can't remember	While yawning,While closing eyes tightly							Yes	Earphones (e.g. volume control, change track),Smartphone functions		Yes	18 to 24	Female	Sales Assistant	2021-05-11 17:56:56 UTC
650994-650985-77986728	Yes	No						Yes	Whilst yawning,Whilst closing my eyelids tightly for a few seconds,Whilst clenching my teeth for a few seconds,Whilst opening my mouth wide	Yes	Yes	Earphones (e.g. volume control, change track),Control a computer as a switch to “select” with eye- or head-tracking		Yes	18 to 24	Female	Student	2021-05-11 17:57:03 UTC
650994-650985-77986889	Yes	Yes	18 to 24 years	While yawning,While closing eyes tightly,While opening mouth wide		I noticed that I could “rumble” at the same time as other movements, such as yawning or eye closing etc, and then learnt how to do it in isolation (I.e. without other movements)					Yes	Earphones (e.g. volume control, change track),Smartphone functions		Yes	18 to 24	Female	Dental Nurse	2021-05-11 17:57:19 UTC
650994-650985-77987146	Yes	Yes	6 to 11 years	While clenching teeth		I noticed that I could “rumble” at the same time as other movements, such as yawning or eye closing etc, and then learnt how to do it in isolation (I.e. without other movements)					Yes	Earphones (e.g. volume control, change track),Smartphone functions,Gaming		Yes	18 to 24	Male	Student	2021-05-11 17:57:30 UTC
650994-650985-77986938	Yes	Yes	12 to 17 years	In isolation (i.e. I can do it without any other movements)		I can “rumble” in isolation (I.e. without other movements), and found that I could just do it without training					Yes	Earphones (e.g. volume control, change track),Smartphone functions,Sports type helmet camera,Control a computer as a switch to “select” with eye- or head-tracking,Gaming		No	18 to 24	Male	I work in IT and am an avid gamer	2021-05-11 17:57:35 UTC
650994-650985-77986863	Yes	Yes	Under 6 years	While yawning,While closing eyes tightly,While clenching teeth,While opening mouth wide,In isolation (i.e. I can do it without any other movements)		I can “rumble” in isolation (I.e. without other movements), and found that I could just do it without training					Yes	Earphones (e.g. volume control, change track),Assistive technology software ( e.g. for people with limited communication),Hearing aids (e.g. volume control),Gaming		Yes	18 to 24	Male	Labourer	2021-05-11 17:57:52 UTC
650994-650985-77986857	Yes	Yes	6 to 11 years	While yawning,While closing eyes tightly,While clenching teeth,While opening mouth wide,In isolation (i.e. I can do it without any other movements)		I can “rumble” in isolation (I.e. without other movements), and found that I could just do it without training,I noticed that I could “rumble” at the same time as other movements, such as yawning or eye closing etc, and then learnt how to do it in isolation (I.e. without other movements)	Not sure, think I noticed I could just do it one day				No			No	18 to 24	Male	Lighting Designer/Sound engineer	2021-05-11 17:58:05 UTC
650994-650985-77986922	Yes	Yes	6 to 11 years	While yawning,While closing eyes tightly,While opening mouth wide,In isolation (i.e. I can do it without any other movements)		I noticed that I could “rumble” at the same time as other movements, such as yawning or eye closing etc, and then learnt how to do it in isolation (I.e. without other movements)	I focused on the feeling inside my ear when I yawned/ closed my eyes tightly and then recreated it without the other physical movements.				Yes	Earphones (e.g. volume control, change track),Smartphone functions,Control a computer as a switch to “select” with eye- or head-tracking,Assistive technology software ( e.g. for people with limited communication),Hearing aids (e.g. volume control),Cochlear implants (e.g. volume control),Gaming		Yes	18 to 24	Female	Health Care Assistant	2021-05-11 17:58:43 UTC
650994-650985-77987372	Yes	No						Yes	Whilst closing my eyelids tightly for a few seconds	No	Yes	Earphones (e.g. volume control, change track),Smartphone functions,Control a computer as a switch to “select” with eye- or head-tracking		Yes	18 to 24	Female	Studios Runner	2021-05-11 17:59:18 UTC
650994-650985-77986761	Yes	Yes	6 to 11 years	While yawning,While opening mouth wide,In isolation (i.e. I can do it without any other movements)		I can “rumble” in isolation (I.e. without other movements), and found that I could just do it without training					Yes	Earphones (e.g. volume control, change track),Control a computer as a switch to “select” with eye- or head-tracking	n/a	Yes	18 to 24	Female		2021-05-11 17:59:19 UTC
650994-650985-77986890	Yes	Yes	Can't remember	While yawning,While closing eyes tightly							Dont know	Assistive technology software ( e.g. for people with limited communication),Hearing aids (e.g. volume control),Cochlear implants (e.g. volume control)		Yes	18 to 24	Female	Admin intermediate care	2021-05-11 17:59:36 UTC
650994-650985-77987423	Yes	Yes	12 to 17 years	While yawning,While clenching teeth,While opening mouth wide,In isolation (i.e. I can do it without any other movements)		I can “rumble” in isolation (I.e. without other movements), and found that I could just do it without training					Yes	Earphones (e.g. volume control, change track),Smartphone functions,Gaming	Television remote control	Yes	18 to 24	Male	Cabin Crew	2021-05-11 17:59:42 UTC
650994-650985-77986846	Yes	Yes	Can't remember	While yawning							Yes	Earphones (e.g. volume control, change track),Smartphone functions		Yes	18 to 24	Male	Telecommunications engineer	2021-05-11 17:59:56 UTC
650994-650985-77986739	Yes	Yes	12 to 17 years	While yawning,In isolation (i.e. I can do it without any other movements)		I can “rumble” in isolation (I.e. without other movements), and found that I could just do it without training					Dont know	Earphones (e.g. volume control, change track),Assistive technology software ( e.g. for people with limited communication)	Hearing aids, mobile phone communications	Yes	18 to 24	Male		2021-05-11 18:00:03 UTC
650994-650985-77987725	Yes	Yes	Under 6 years	In isolation (i.e. I can do it without any other movements)		I can “rumble” in isolation (I.e. without other movements), and found that I could just do it without training	My ears popped when I was on a plane, and I held the tension point I felt (I can wiggle my ears so was already familiar with this feeling before I figured out it was connected to ears popping) until the pressure was released				Yes	Earphones (e.g. volume control, change track),Gaming	If you could control smart eyeglasses with your ears it would be cool	Yes	18 to 24	Female	I work in a supermarket	2021-05-11 18:01:50 UTC
650994-650985-77987042	Yes	Yes	6 to 11 years	While yawning		I can “rumble” in isolation (I.e. without other movements), and found that I could just do it without training	I initially found I could rumble when yawning and then also discovered that it happened when experiencing loud sounds I then managed to replicate this rumbling in isolation by concentrating on this the rumbling in my ears.I found that when clenching or flexing my jaw I could also make this rumbling happen				Yes	Earphones (e.g. volume control, change track),Assistive technology software ( e.g. for people with limited communication),Hearing aids (e.g. volume control),Cochlear implants (e.g. volume control)		Yes	18 to 24	Female	Student	2021-05-11 18:04:24 UTC
650994-650985-77986747	Yes	Yes	18 to 24 years	While yawning,While closing eyes tightly,In isolation (i.e. I can do it without any other movements)		I noticed that I could “rumble” at the same time as other movements, such as yawning or eye closing etc, and then learnt how to do it in isolation (I.e. without other movements)	While yawning I focus on where the rumbling is actually occurring then once I knew where it was I focused on taking out the yawning part. I would tense random muscles near to it until I could figure out which muscle it actually is. Then I would tense it in short bursts and for as long as i possibly can to get used to what i need to do.				Yes	Don’t know		No	18 to 24	Female	Student	2021-05-11 18:06:06 UTC
650994-650985-77987986	Yes	No						Yes	Whilst yawning,Whilst closing my eyelids tightly for a few seconds	No	Dont know	Don’t know		Yes	18 to 24	Female	Student	2021-05-11 18:09:50 UTC
650994-650985-77988854	Yes	Yes	Can't remember	While yawning,While opening mouth wide,In isolation (i.e. I can do it without any other movements)		I noticed that I could “rumble” at the same time as other movements, such as yawning or eye closing etc, and then learnt how to do it in isolation (I.e. without other movements)					Dont know	None of the above		Yes	18 to 24	Female	Dental Nurse	2021-05-11 18:31:38 UTC
650994-650985-77989818	Yes	Yes	12 to 17 years	In isolation (i.e. I can do it without any other movements)		I can “rumble” in isolation (I.e. without other movements), and found that I could just do it without training					Yes	Earphones (e.g. volume control, change track),Smartphone functions		Yes	18 to 24	Male	Asda worker	2021-05-11 18:32:03 UTC
650994-650985-77992824	Yes	Yes	6 to 11 years	While yawning,While closing eyes tightly,While clenching teeth,In isolation (i.e. I can do it without any other movements)		I can “rumble” in isolation (I.e. without other movements), and found that I could just do it without training,I noticed that I could “rumble” at the same time as other movements, such as yawning or eye closing etc, and then learnt how to do it in isolation (I.e. without other movements)					Yes	Earphones (e.g. volume control, change track),Smartphone functions,Control a computer as a switch to “select” with eye- or head-tracking,Assistive technology software ( e.g. for people with limited communication)	switches (ie light switches) for the physically impaired	Yes	18 to 24	Female	student	2021-05-11 19:24:55 UTC
650994-650985-77996392	Yes	Yes	6 to 11 years	While yawning,While closing eyes tightly,In isolation (i.e. I can do it without any other movements)		I can “rumble” in isolation (I.e. without other movements), and found that I could just do it without training					Yes	Earphones (e.g. volume control, change track),Control a computer as a switch to “select” with eye- or head-tracking,Assistive technology software ( e.g. for people with limited communication),Hearing aids (e.g. volume control),Cochlear implants (e.g. volume control)		No	18 to 24	Female	Student	2021-05-11 20:38:39 UTC
650994-650985-78006542	Yes	Yes	6 to 11 years	While yawning,While closing eyes tightly,While clenching teeth,While opening mouth wide,In isolation (i.e. I can do it without any other movements)		I noticed that I could “rumble” at the same time as other movements, such as yawning or eye closing etc, and then learnt how to do it in isolation (I.e. without other movements)	I first started noticing that when clenching my teeth, a certain part of my jaw muscle, located somewhere between the back of my jaw and my ear, I could make a rumbling sound. Later, I tried to trigger that feeling when manipulating other parts of my face, like my eyes - it's feels a bit like vibrating the muscle, since I feel a certain flexing when I do it. I find it much easier to do on the lef…				Dont know	Earphones (e.g. volume control, change track),Smartphone functions,Control a computer as a switch to “select” with eye- or head-tracking		Yes	18 to 24	Other		2021-05-12 07:14:05 UTC
650994-650985-78124402	Yes	Yes	18 to 24 years	While yawning,In isolation (i.e. I can do it without any other movements)		I can “rumble” in isolation (I.e. without other movements), and found that I could just do it without training,I learnt how to rumble in isolation (I.e. without other movements) from someone else (either personally or on the internet).	Saw on the internet that you can tense your ear muscle and found out the rumbling by having a go				Yes	Earphones (e.g. volume control, change track),Hearing aids (e.g. volume control),Cochlear implants (e.g. volume control)		No	18 to 24	Male	Student	2021-05-13 15:16:43 UTC
650994-650985-78266069	Yes	Yes	18 to 24 years	While yawning,While clenching teeth,While opening mouth wide		I noticed that I could “rumble” at the same time as other movements, such as yawning or eye closing etc, and then learnt how to do it in isolation (I.e. without other movements)					Yes	Earphones (e.g. volume control, change track),Smartphone functions,Assistive technology software ( e.g. for people with limited communication),Hearing aids (e.g. volume control),Cochlear implants (e.g. volume control)		Yes	18 to 24	Female	Audiology and Speech language pathologist	2021-05-17 03:58:06 UTC
650994-650985-78399823	Yes	Yes	12 to 17 years	While yawning,While opening mouth wide,In isolation (i.e. I can do it without any other movements)		I can “rumble” in isolation (I.e. without other movements), and found that I could just do it without training	Pretend you're trying to move your ears inwards				Yes	Earphones (e.g. volume control, change track),Smartphone functions,Sports type helmet camera,Control a computer as a switch to “select” with eye- or head-tracking,Assistive technology software ( e.g. for people with limited communication),Gaming		Yes	18 to 24	Male	Student	2021-05-18 18:33:29 UTC
650994-650985-78644946	Yes	Yes	6 to 11 years	While yawning,While closing eyes tightly,While clenching teeth,While opening mouth wide,In isolation (i.e. I can do it without any other movements)		I can “rumble” in isolation (I.e. without other movements), and found that I could just do it without training					Yes	Earphones (e.g. volume control, change track),Hearing aids (e.g. volume control),Cochlear implants (e.g. volume control)		No	18 to 24	Other	Student	2021-05-23 02:17:10 UTC
650994-650985-79130581	Yes	Yes	6 to 11 years	While yawning,While closing eyes tightly,While clenching teeth,While opening mouth wide,Other	When I tense any muscle in my head/face area						Yes	Earphones (e.g. volume control, change track),Smartphone functions,Control a computer as a switch to “select” with eye- or head-tracking		No	18 to 24	Male	Computer repair/Remote IT support	2021-06-01 20:03:54 UTC
650994-650985-79190347	Yes	No						Yes	Whilst yawning,Whilst closing my eyelids tightly for a few seconds,Whilst opening my mouth wide	No	Yes	Earphones (e.g. volume control, change track),Smartphone functions		No	18 to 24	Male		2021-06-02 20:38:57 UTC
650994-650985-79264496	Yes	Yes	Under 6 years	In isolation (i.e. I can do it without any other movements)		I can “rumble” in isolation (I.e. without other movements), and found that I could just do it without training					Yes	Hearing aids (e.g. volume control),Cochlear implants (e.g. volume control)		Yes	18 to 24	Female	Student	2021-06-04 10:26:51 UTC
650994-650985-80194810	Yes	Yes	6 to 11 years	While yawning,In isolation (i.e. I can do it without any other movements)		I noticed that I could “rumble” at the same time as other movements, such as yawning or eye closing etc, and then learnt how to do it in isolation (I.e. without other movements)	Consider starting by trying to learn to wiggle your outer ears. You can try placing a finger on either side of your head where the ear and your head meet. Raise you eyebrows and feel the muscle that moves your ears up and down. That is the muscle you should focus on, but instead of it pulling up like when you move your eyebrows try to pull that muscle back, away from your face. To “rumble”, start…				Yes	Earphones (e.g. volume control, change track),Smartphone functions		No	18 to 24	Female	Student	2021-06-22 05:01:53 UTC
650994-650985-80755272	Yes	Yes	6 to 11 years	While yawning,In isolation (i.e. I can do it without any other movements),Other	While Stretching (though I mostly, but not always) yawn at the same time	I can “rumble” in isolation (I.e. without other movements), and found that I could just do it without training,I noticed that I could “rumble” at the same time as other movements, such as yawning or eye closing etc, and then learnt how to do it in isolation (I.e. without other movements)	Try to imagine a muscle in the middle of your head about half the distance between the imaginary line between your ears and the top of your head. Try to contract that muscle. It may help to press the front of your tongue against your lower teeth very hard at the same time. If you hear a high pitch sound while pressing, let the tongue go and relax the imaginary muscle.				Yes	Earphones (e.g. volume control, change track),Smartphone functions	Controlling smart home systems including for example but not exclusively: music, lights	No	18 to 24	Male	Computer Science student (Germany)	2021-07-02 12:59:20 UTC
650994-650985-80794880	Yes	Yes	12 to 17 years	While yawning,In isolation (i.e. I can do it without any other movements)		I can “rumble” in isolation (I.e. without other movements), and found that I could just do it without training	It came to me naturally, but I think the trick is feeling the same muscle one uses for pressure realignment				Yes	Earphones (e.g. volume control, change track),Smartphone functions,Control a computer as a switch to “select” with eye- or head-tracking,Assistive technology software ( e.g. for people with limited communication),Gaming		Yes	18 to 24	Male	Carpenter	2021-07-03 17:11:14 UTC
650994-650985-80800709	Yes	No						No		No	Yes	Earphones (e.g. volume control, change track),Smartphone functions		No	18 to 24	Female		2021-07-03 23:10:19 UTC
650994-650985-81144218	Yes	Yes	12 to 17 years	While yawning,While opening mouth wide,In isolation (i.e. I can do it without any other movements)		I can “rumble” in isolation (I.e. without other movements), and found that I could just do it without training					Yes	Earphones (e.g. volume control, change track)		No	18 to 24	Female		2021-07-12 08:11:51 UTC
650994-650985-81220922	Yes	Yes	6 to 11 years	While yawning,While clenching teeth,While opening mouth wide,In isolation (i.e. I can do it without any other movements)		I noticed that I could “rumble” at the same time as other movements, such as yawning or eye closing etc, and then learnt how to do it in isolation (I.e. without other movements)	When I yawned, I noticed that "rumble" sound and I noticed that it was some muscle that contracts just before I yawn. When I repeatedly tried to yawn on purpose, I learned to "yawn without opening my mouth" (to only contract the muscle in my ear). I then practiced especially when skiing or being in areas with high mountains because I noticed that I could equalize the pressure in my ears by using …				Yes	Earphones (e.g. volume control, change track),Control a computer as a switch to “select” with eye- or head-tracking,Assistive technology software ( e.g. for people with limited communication),Hearing aids (e.g. volume control),Cochlear implants (e.g. volume control)	virtual reality devices (e.g. interaction trigger without controllers)	No	18 to 24	Male	programming as a hobby; just finished my Abitur in Germany	2021-07-13 14:45:29 UTC
650994-650985-81632162	Yes	Yes	6 to 11 years	While yawning,While closing eyes tightly,While clenching teeth,While opening mouth wide,In isolation (i.e. I can do it without any other movements)		I can “rumble” in isolation (I.e. without other movements), and found that I could just do it without training,I noticed that I could “rumble” at the same time as other movements, such as yawning or eye closing etc, and then learnt how to do it in isolation (I.e. without other movements)					Yes	Earphones (e.g. volume control, change track),Smartphone functions,Sports type helmet camera,Control a computer as a switch to “select” with eye- or head-tracking,Gaming	Domestic Lights/Lamps/Kettle/Door lock for someone who has hand disability (parkinsons, loss of limb)	Yes	18 to 24	Male	University of Bath Student	2021-07-22 14:52:21 UTC
650994-650985-86735619	Yes	Yes	6 to 11 years	While yawning,While closing eyes tightly,In isolation (i.e. I can do it without any other movements)		I can “rumble” in isolation (I.e. without other movements), and found that I could just do it without training					Yes	Earphones (e.g. volume control, change track),Smartphone functions,Control a computer as a switch to “select” with eye- or head-tracking,Assistive technology software ( e.g. for people with limited communication)		No	18 to 24	Female		2021-11-26 21:52:08 UTC
650994-650985-87522618	Yes	Yes	Under 6 years	While yawning,While closing eyes tightly,While clenching teeth							Yes	Earphones (e.g. volume control, change track),Smartphone functions,Sports type helmet camera		No	18 to 24	Male	student	2021-12-13 16:40:35 UTC
650994-650985-66589667	Yes	Yes	Can't remember	While closing eyes tightly							No			No	25 to 34	Female	Uni admin	2020-10-20 19:46:54 UTC
650994-650985-66663675	Yes	No						No		No	Dont know	Earphones (e.g. volume control, change track)		No	25 to 34	Male	academic	2020-10-22 11:29:13 UTC
650994-650985-66666709	Yes	No						No		No	Dont know	Earphones (e.g. volume control, change track)		No	25 to 34	Male		2020-10-22 12:12:41 UTC
650994-650985-66667927	Yes	Yes	6 to 11 years	While yawning,While closing eyes tightly,While clenching teeth,While opening mouth wide,In isolation (i.e. I can do it without any other movements),Other	If I think/try to "push" my ear drums out	I can “rumble” in isolation (I.e. without other movements), and found that I could just do it without training	If I think/try to "push" my ear drums out				Dont know	Don’t know		Yes	25 to 34	Female		2020-10-22 12:28:47 UTC
650994-650985-66668200	Yes	No						No		No	Yes	Earphones (e.g. volume control, change track),Smartphone functions		No	25 to 34	Female		2020-10-22 12:30:46 UTC
650994-650985-66669381	Yes	No						No		No	No			No	25 to 34	Female	Project Manager	2020-10-22 12:51:38 UTC
650994-650985-66669527	Yes	No						Yes	Whilst yawning	Yes	Dont know	Don’t know		Yes	25 to 34	Male	Engineer	2020-10-22 12:54:38 UTC
650994-650985-66669701	Yes	No						Yes	Whilst yawning	No	Dont know	Don’t know		Yes	25 to 34	Male	Civil Engineer	2020-10-22 13:07:34 UTC
650994-650985-66670811	Yes	Yes	12 to 17 years	While yawning,While closing eyes tightly		I noticed that I could “rumble” at the same time as other movements, such as yawning or eye closing etc, and then learnt how to do it in isolation (I.e. without other movements)					Dont know	Don’t know		No	25 to 34	Female	Event organiser	2020-10-22 13:14:10 UTC
650994-650985-66672400	Yes	Yes	Can't remember	In isolation (i.e. I can do it without any other movements)		I can “rumble” in isolation (I.e. without other movements), and found that I could just do it without training	Like you're trying to force something out from deep within your ear. I hear a 'click' then the 'rumble'				Yes	Earphones (e.g. volume control, change track),Smartphone functions,Sports type helmet camera,Control a computer as a switch to “select” with eye- or head-tracking,Gaming		Yes	25 to 34	Male	Events Manager	2020-10-22 13:49:52 UTC
650994-650985-66674378	Yes	No						Yes	Whilst clenching my teeth for a few seconds	No	No			Yes	25 to 34	Male	Research Scientist	2020-10-22 14:10:49 UTC
650994-650985-66675258	Yes	Yes	Can't remember	While yawning,While clenching teeth							Yes	Earphones (e.g. volume control, change track),Smartphone functions		No	25 to 34	Male	Software engineer	2020-10-22 14:24:16 UTC
650994-650985-66678200	Yes	No						No		No	Yes	Earphones (e.g. volume control, change track),Smartphone functions,Sports type helmet camera,Control a computer as a switch to “select” with eye- or head-tracking,Don’t know		Yes	25 to 34	Male		2020-10-22 15:12:08 UTC
650994-650985-66687641	Yes	No						Yes	Whilst closing my eyelids tightly for a few seconds	No	Yes	Earphones (e.g. volume control, change track)		Yes	25 to 34	Female	Sports Analyst	2020-10-22 18:13:36 UTC
650994-650985-66690288	Yes	No						No		No	No			Yes	25 to 34	Male	Software Developer	2020-10-22 19:30:53 UTC
650994-650985-66690389	Yes	Yes	Can't remember	While yawning,In isolation (i.e. I can do it without any other movements)		I can “rumble” in isolation (I.e. without other movements), and found that I could just do it without training	Feels like I am almost pulling the inside of my ears down with muscles near the posterior prt of my jaw				No			Yes	25 to 34	Male		2020-10-22 19:33:56 UTC
650994-650985-66691056	Yes	Yes	Can't remember	While yawning,While closing eyes tightly,While opening mouth wide							Yes	Earphones (e.g. volume control, change track),Assistive technology software ( e.g. for people with limited communication),Cochlear implants (e.g. volume control)		Yes	25 to 34	Female	Environmental consultant	2020-10-22 19:53:05 UTC
650994-650985-66692410	Yes	No						No		No	Yes	Earphones (e.g. volume control, change track),Assistive technology software ( e.g. for people with limited communication),Hearing aids (e.g. volume control),Cochlear implants (e.g. volume control)		Yes	25 to 34	Male	PhD student	2020-10-22 20:38:10 UTC
650994-650985-66699853	Yes	Yes	18 to 24 years	While yawning,In isolation (i.e. I can do it without any other movements)		I can “rumble” in isolation (I.e. without other movements), and found that I could just do it without training					Dont know	Earphones (e.g. volume control, change track),Smartphone functions		No	25 to 34	Female	Events Manager	2020-10-23 07:58:32 UTC
650994-650985-66706905	Yes	No						Yes	Whilst yawning	No	Dont know	Earphones (e.g. volume control, change track),Sports type helmet camera	no	Yes	25 to 34	Male	Research Associate	2020-10-23 09:27:59 UTC
650994-650985-66712174	Yes	No						Yes	Whilst yawning,Whilst closing my eyelids tightly for a few seconds	No	Dont know	Earphones (e.g. volume control, change track),Sports type helmet camera		Yes	25 to 34	Male	Lecturer	2020-10-23 10:46:30 UTC
650994-650985-66716550	Yes	Yes	Can't remember	While yawning,While closing eyes tightly,While clenching teeth							No			No	25 to 34	Male	Doctor	2020-10-23 11:54:18 UTC
650994-650985-66716929	Yes	No						No		No	Dont know	Don’t know		No	25 to 34	Female	Student	2020-10-23 11:58:53 UTC
650994-650985-66717548	Yes	No						No		No	No			No	25 to 34	Male	Lecturer	2020-10-23 12:04:58 UTC
650994-650985-66719326	Yes	Yes	25 to 34 years	While opening mouth wide							Dont know	None of the above		No	25 to 34	Female	Reasearcher	2020-10-23 12:39:13 UTC
650994-650985-66719716	Yes	Yes	6 to 11 years	While closing eyes tightly							Yes	Earphones (e.g. volume control, change track),Assistive technology software ( e.g. for people with limited communication),Hearing aids (e.g. volume control)		No	25 to 34	Male		2020-10-23 12:43:15 UTC
650994-650985-66719225	Yes	No						No		No	Dont know	Don’t know		No	25 to 34	Male	Fitness Coach	2020-10-23 12:44:01 UTC
650994-650985-66720376	Yes	No						Yes	Whilst yawning	Yes	Dont know	Smartphone functions		No	25 to 34	Female	Software Engineer	2020-10-23 12:58:24 UTC
650994-650985-66722197	Yes	No						No		No	No			No	25 to 34	Male	Physician	2020-10-23 13:21:52 UTC
650994-650985-66722618	Yes	No						No		Yes	Dont know	Don’t know		No	25 to 34	Male		2020-10-23 13:30:04 UTC
650994-650985-66723028	Yes	No						Yes	Whilst clenching my teeth for a few seconds	Yes	No			Yes	25 to 34	Male	student	2020-10-23 13:32:06 UTC
650994-650985-66722244	Yes	Yes	Can't remember	While closing eyes tightly							Yes	Earphones (e.g. volume control, change track),Smartphone functions		No	25 to 34	Male	Student	2020-10-23 13:45:03 UTC
650994-650985-66724089	Yes	No						No		No	Dont know	Earphones (e.g. volume control, change track),Sports type helmet camera,Assistive technology software ( e.g. for people with limited communication),Hearing aids (e.g. volume control),Cochlear implants (e.g. volume control),Gaming		Yes	25 to 34	Female		2020-10-23 13:56:07 UTC
650994-650985-66726260	Yes	Yes	Under 6 years	While yawning,In isolation (i.e. I can do it without any other movements)		I can “rumble” in isolation (I.e. without other movements), and found that I could just do it without training,I noticed that I could “rumble” at the same time as other movements, such as yawning or eye closing etc, and then learnt how to do it in isolation (I.e. without other movements)	It is difficult to describe it, it is like exerting pressure against the ears				Yes	Earphones (e.g. volume control, change track),Smartphone functions,Assistive technology software ( e.g. for people with limited communication),Hearing aids (e.g. volume control),Gaming		No	25 to 34	Male	Assistant professor	2020-10-23 14:19:05 UTC
650994-650985-66727844	Yes	Yes	6 to 11 years	While closing eyes tightly							Dont know	Smartphone functions		No	25 to 34	Female		2020-10-23 14:45:35 UTC
650994-650985-66731705	Yes	No						No		No	Yes	Earphones (e.g. volume control, change track),Hearing aids (e.g. volume control),Cochlear implants (e.g. volume control)		Yes	25 to 34	Male	Engineer	2020-10-23 15:45:39 UTC
650994-650985-66740462	Yes	Yes	6 to 11 years	While opening mouth wide		I noticed that I could “rumble” at the same time as other movements, such as yawning or eye closing etc, and then learnt how to do it in isolation (I.e. without other movements)					Dont know	Earphones (e.g. volume control, change track)		No	25 to 34	Male		2020-10-23 19:02:48 UTC
650994-650985-66739182	Yes	Yes	Can't remember	While yawning,While closing eyes tightly,While opening mouth wide,In isolation (i.e. I can do it without any other movements),Other	Wiggling ears	I noticed that I could “rumble” at the same time as other movements, such as yawning or eye closing etc, and then learnt how to do it in isolation (I.e. without other movements)	I feel like I’m flexing a muscle that pulls my ear drums towards each other.				Yes	Earphones (e.g. volume control, change track),Sports type helmet camera,Control a computer as a switch to “select” with eye- or head-tracking,Assistive technology software ( e.g. for people with limited communication),Hearing aids (e.g. volume control),Cochlear implants (e.g. volume control)	Smart glasses	Yes	25 to 34	Male	Postdoctoral fellow	2020-10-23 19:41:36 UTC
650994-650985-66743005	Yes	Yes	6 to 11 years	While yawning							Yes	Earphones (e.g. volume control, change track),Smartphone functions,Control a computer as a switch to “select” with eye- or head-tracking	Buttons or things in public spaces that you might wish not to touch for hygenic reasons.	Yes	25 to 34	Male	PhD at UoB	2020-10-23 20:55:23 UTC
650994-650985-66734763	Yes	No						Yes	Whilst closing my eyelids tightly for a few seconds,Whilst opening my mouth wide	No	Yes	Earphones (e.g. volume control, change track),Smartphone functions,Assistive technology software ( e.g. for people with limited communication),Cochlear implants (e.g. volume control),Gaming		No	25 to 34	Male	Trainee program by Accenture	2020-10-23 22:23:22 UTC
650994-650985-66746807	Yes	No						Yes	Whilst yawning	No	Yes	Earphones (e.g. volume control, change track),Hearing aids (e.g. volume control)		Yes	25 to 34	Female	trainee	2020-10-24 01:10:54 UTC
650994-650985-66753959	Yes	No						Yes	Whilst yawning,Whilst closing my eyelids tightly for a few seconds	No	Dont know	Don’t know		No	25 to 34	Male	engineer	2020-10-24 11:53:45 UTC
650994-650985-66754338	Yes	Yes	Can't remember	In isolation (i.e. I can do it without any other movements)		I can “rumble” in isolation (I.e. without other movements), and found that I could just do it without training					Yes	Earphones (e.g. volume control, change track),Smartphone functions		No	25 to 34	Male	Researcher	2020-10-24 12:02:46 UTC
650994-650985-66754485	Yes	No						No		No	Dont know	Earphones (e.g. volume control, change track),Sports type helmet camera,Assistive technology software ( e.g. for people with limited communication),Hearing aids (e.g. volume control),Cochlear implants (e.g. volume control)		No	25 to 34	Male	Research assistant	2020-10-24 12:14:41 UTC
650994-650985-66754245	Yes	Yes	Can't remember	While yawning,While closing eyes tightly,While clenching teeth,While opening mouth wide,In isolation (i.e. I can do it without any other movements)		I can “rumble” in isolation (I.e. without other movements), and found that I could just do it without training					Yes	Earphones (e.g. volume control, change track),Control a computer as a switch to “select” with eye- or head-tracking,Assistive technology software ( e.g. for people with limited communication),Hearing aids (e.g. volume control),Cochlear implants (e.g. volume control)		No	25 to 34	Male	Programmer	2020-10-24 13:28:31 UTC
650994-650985-66756781	Yes	No						No		No	Yes	Earphones (e.g. volume control, change track),Smartphone functions,Assistive technology software ( e.g. for people with limited communication),Hearing aids (e.g. volume control),Cochlear implants (e.g. volume control)		No	25 to 34	Male		2020-10-24 13:59:30 UTC
650994-650985-66761839	Yes	No						Yes	Whilst yawning	No	Yes	Earphones (e.g. volume control, change track),Control a computer as a switch to “select” with eye- or head-tracking		No	25 to 34	Male		2020-10-24 18:14:02 UTC
650994-650985-66764675	Yes	No						Yes	Whilst closing my eyelids tightly for a few seconds	No	Yes	Earphones (e.g. volume control, change track),Control a computer as a switch to “select” with eye- or head-tracking,Hearing aids (e.g. volume control)		No	25 to 34	Female		2020-10-24 21:38:40 UTC
650994-650985-66789017	Yes	Yes	6 to 11 years	While yawning,While closing eyes tightly,While clenching teeth,In isolation (i.e. I can do it without any other movements)		I can “rumble” in isolation (I.e. without other movements), and found that I could just do it without training	When trying to move my ears on their own				Dont know	Don’t know	I can't say I've ever thought about it!	Yes	25 to 34	Female	Teaching assistant	2020-10-26 09:17:18 UTC
650994-650985-66795581	Yes	Yes	Can't remember	While yawning							Yes	Earphones (e.g. volume control, change track),Smartphone functions,Control a computer as a switch to “select” with eye- or head-tracking		No	25 to 34	Male	Student	2020-10-26 11:00:26 UTC
650994-650985-66851727	Yes	Yes	12 to 17 years	While yawning,While closing eyes tightly							Dont know	Earphones (e.g. volume control, change track),Hearing aids (e.g. volume control),Cochlear implants (e.g. volume control)		No	25 to 34	Female		2020-10-27 09:58:44 UTC
650994-650985-66908022	Yes	No						No		No	Dont know	Earphones (e.g. volume control, change track),Assistive technology software ( e.g. for people with limited communication),Hearing aids (e.g. volume control)		Yes	25 to 34	Male	Student	2020-10-28 11:54:53 UTC
650994-650985-66992018	Yes	Yes	12 to 17 years	While yawning,While closing eyes tightly		I noticed that I could “rumble” at the same time as other movements, such as yawning or eye closing etc, and then learnt how to do it in isolation (I.e. without other movements)					No			Yes	25 to 34	Male	IT Professional	2020-10-29 21:45:16 UTC
650994-650985-67061418	Yes	No						No		No	Dont know	Smartphone functions,Control a computer as a switch to “select” with eye- or head-tracking,Assistive technology software ( e.g. for people with limited communication)		Yes	25 to 34	Female	Nursery nurse	2020-11-01 11:04:16 UTC
650994-650985-67115661	Yes	Yes	6 to 11 years	While yawning,While clenching teeth,While opening mouth wide,In isolation (i.e. I can do it without any other movements)		I noticed that I could “rumble” at the same time as other movements, such as yawning or eye closing etc, and then learnt how to do it in isolation (I.e. without other movements)					Yes	Earphones (e.g. volume control, change track),Smartphone functions		Yes	25 to 34	Female	Office based work	2020-11-02 17:09:54 UTC
650994-650985-67136785	Yes	Yes	12 to 17 years	While yawning,While closing eyes tightly,In isolation (i.e. I can do it without any other movements)		I noticed that I could “rumble” at the same time as other movements, such as yawning or eye closing etc, and then learnt how to do it in isolation (I.e. without other movements)	I used to travel via aeroplane a lot so became proficiant at equalising my ears without yawning/exhaling against a close airway. From there I noticed if I did that greater effort I could hear the rumbling sound.				Dont know	Assistive technology software ( e.g. for people with limited communication),Don’t know	Not beyond those described above	Yes	25 to 34	Male	Student	2020-11-03 09:45:56 UTC
650994-650985-67137286	Yes	Yes	Can't remember	While yawning,While clenching teeth,In isolation (i.e. I can do it without any other movements)		I can “rumble” in isolation (I.e. without other movements), and found that I could just do it without training	I would describe it as blinking with your ears. It sounds mad but it feels like the same sort of movement, a sort of brief closing within the inner ear.				Yes	Earphones (e.g. volume control, change track)		Yes	25 to 34	Female	Software Developer (at the Uni)	2020-11-03 09:55:05 UTC
650994-650985-67199804	Yes	No						No		No	Yes	Earphones (e.g. volume control, change track),Smartphone functions		No	25 to 34	Male	Office Manager	2020-11-04 10:00:04 UTC
650994-650985-67246007	Yes	No						No		No	Yes	Earphones (e.g. volume control, change track)		No	25 to 34	Male	University Employee	2020-11-05 09:04:23 UTC
650994-650985-67290061	Yes	Yes	Can't remember	While yawning,While closing eyes tightly							Yes	Earphones (e.g. volume control, change track)	Not sure	Yes	25 to 34	Male	PhD student	2020-11-05 20:52:02 UTC
650994-650985-67294477	Yes	No						No		No	Dont know	Earphones (e.g. volume control, change track)		No	25 to 34	Female	Researcher	2020-11-05 22:56:44 UTC
650994-650985-67519317	Yes	Yes	12 to 17 years	While yawning,In isolation (i.e. I can do it without any other movements)		I can “rumble” in isolation (I.e. without other movements), and found that I could just do it without training	I can make the sound by sort of tensing the sides of my head/focusing on almost trying to move my ears if that makes any sense. It kind of moves my jaw ever so slightly, but imperceptibly (at least outwardly) perhaps, or uses muscles near there.				Yes	Earphones (e.g. volume control, change track),Smartphone functions	Not really. Honestly, it’s not a pleasurable experience to do this — it’s not painful or unpleasant, really, but I don’t really like doing it.	Yes	25 to 34	Male	Psychological/Educational Researcher	2020-11-10 22:37:23 UTC
650994-650985-67643385	Yes	Yes	Under 6 years	In isolation (i.e. I can do it without any other movements)		I can “rumble” in isolation (I.e. without other movements), and found that I could just do it without training	This is a very difficult answer but hopefully it makes sense. You can start with a yawn or squeezing your eyes tight until you hear the rumble. Then while straining, focus on the part of your ears where you feel the rumble happening and try to 'move' that area. I know this is a terrible example because I tried it on my friend and she couldn't get it without straining.				Yes	Earphones (e.g. volume control, change track),Control a computer as a switch to “select” with eye- or head-tracking,Assistive technology software ( e.g. for people with limited communication),Gaming	Hands free driving applications like controlling radio or bluetooth devices. Controlling devices that normally require two hands such soldering iron when you have your hands full.	Yes	25 to 34	Male	Engineer	2020-11-12 17:35:49 UTC
650994-650985-67665679	Yes	No						Yes	Whilst yawning	No	Yes	Don’t know		No	25 to 34	Female	RN	2020-11-13 01:17:16 UTC
650994-650985-67831627	Yes	Yes	Under 6 years	In isolation (i.e. I can do it without any other movements)		I noticed that I could “rumble” at the same time as other movements, such as yawning or eye closing etc, and then learnt how to do it in isolation (I.e. without other movements)	I was too young!				Yes	Earphones (e.g. volume control, change track),Smartphone functions,Control a computer as a switch to “select” with eye- or head-tracking	Spy stuff!	Yes	25 to 34	Male	Digital/Data Consultant	2020-11-16 16:58:17 UTC
650994-650985-68237220	Yes	No						Yes	Whilst yawning	No	Dont know	Don’t know		Yes	25 to 34	Female		2020-11-24 09:58:49 UTC
650994-650985-68285967	Yes	No						Yes	Whilst yawning	Yes	Yes	Earphones (e.g. volume control, change track),Smartphone functions,Assistive technology software ( e.g. for people with limited communication),Hearing aids (e.g. volume control),Cochlear implants (e.g. volume control)		Yes	25 to 34	Female	Finance Analyst	2020-11-24 17:07:58 UTC
650994-650985-68286594	Yes	No						No		No	Yes	Earphones (e.g. volume control, change track)		Yes	25 to 34	Female	lecturer	2020-11-24 17:13:16 UTC
650994-650985-68287665	Yes	Yes	Under 6 years	While closing eyes tightly,In isolation (i.e. I can do it without any other movements)		I can “rumble” in isolation (I.e. without other movements), and found that I could just do it without training					Yes	Earphones (e.g. volume control, change track)		No	25 to 34	Female	Translator	2020-11-24 17:22:30 UTC
650994-650985-68285838	Yes	Yes	Can't remember	While yawning							No			No	25 to 34	Female		2020-11-24 17:38:44 UTC
650994-650985-73189784	Yes	Yes	Can't remember	While yawning,While closing eyes tightly,Other	Sometimes when lying flat on my back						Yes	Earphones (e.g. volume control, change track),Smartphone functions		Yes	25 to 34	Female	I work for the MND Association as a Area Support Coordinator in Sussex	2021-02-26 09:20:49 UTC
650994-650985-73191110	Yes	No						Yes	Whilst yawning,Whilst opening my mouth wide	No	Yes	Earphones (e.g. volume control, change track),Control a computer as a switch to “select” with eye- or head-tracking,Assistive technology software ( e.g. for people with limited communication),Cochlear implants (e.g. volume control)		No	25 to 34	Female	Game Artist	2021-02-26 09:37:42 UTC
650994-650985-73194046	Yes	Yes	Under 6 years	While yawning,While closing eyes tightly,While clenching teeth,While opening mouth wide,In isolation (i.e. I can do it without any other movements)		I can “rumble” in isolation (I.e. without other movements), and found that I could just do it without training	I can't remember - I was pretty young when I learned how to do it. I was very aware of sounds and different sounds I could make.				Yes	Earphones (e.g. volume control, change track),Smartphone functions,Control a computer as a switch to “select” with eye- or head-tracking,Hearing aids (e.g. volume control),Cochlear implants (e.g. volume control)		Yes	25 to 34	Female	Administrator	2021-02-26 10:09:52 UTC
650994-650985-73216326	Yes	Yes	12 to 17 years	While yawning,In isolation (i.e. I can do it without any other movements)		I noticed that I could “rumble” at the same time as other movements, such as yawning or eye closing etc, and then learnt how to do it in isolation (I.e. without other movements)					No			No	25 to 34	Female	speech and language therapist	2021-02-26 13:43:10 UTC
650994-650985-73525760	Yes	Yes	18 to 24 years	While yawning							Yes	Earphones (e.g. volume control, change track),Cochlear implants (e.g. volume control)		No	25 to 34	Female	Physiotherapist	2021-03-03 09:16:31 UTC
650994-650985-73977320	Yes	Yes	Under 6 years	While yawning		I learnt how to rumble in isolation (I.e. without other movements) from someone else (either personally or on the internet).					Yes	Control a computer as a switch to “select” with eye- or head-tracking		Yes	25 to 34	Female		2021-03-09 12:58:35 UTC
650994-650985-73980053	Yes	Yes	18 to 24 years	While closing eyes tightly		I can “rumble” in isolation (I.e. without other movements), and found that I could just do it without training					Yes	Sports type helmet camera,Cochlear implants (e.g. volume control)		Yes	25 to 34	Male		2021-03-09 13:18:28 UTC
650994-650985-74006508	Yes	No						Yes	Whilst closing my eyelids tightly for a few seconds	No	No			Yes	25 to 34	Female		2021-03-09 16:16:26 UTC
650994-650985-74056085	Yes	No						Yes	Whilst opening my mouth wide	No	Dont know	Earphones (e.g. volume control, change track),Smartphone functions		No	25 to 34	Male	research assistant	2021-03-10 08:58:09 UTC
650994-650985-74398879	Yes	No						No		No	Yes	Earphones (e.g. volume control, change track),Smartphone functions		No	25 to 34	Female		2021-03-14 22:27:18 UTC
650994-650985-74517100	Yes	Yes	Under 6 years	While yawning							Yes	Smartphone functions,Control a computer as a switch to “select” with eye- or head-tracking,Assistive technology software ( e.g. for people with limited communication),Gaming		No	25 to 34	Male		2021-03-16 14:06:03 UTC
650994-650985-74571559	Yes	No						No		No	Yes	Earphones (e.g. volume control, change track),Smartphone functions,Sports type helmet camera,Control a computer as a switch to “select” with eye- or head-tracking,Assistive technology software ( e.g. for people with limited communication),Gaming		No	25 to 34	Female		2021-03-16 19:19:06 UTC
650994-650985-74667777	Yes	Yes	18 to 24 years	While yawning		I noticed that I could “rumble” at the same time as other movements, such as yawning or eye closing etc, and then learnt how to do it in isolation (I.e. without other movements)					Yes	Earphones (e.g. volume control, change track)		Yes	25 to 34	Female	Event manager	2021-03-17 20:35:33 UTC
650994-650985-74686986	Yes	No						No		No	No			No	25 to 34	Female	Event manager	2021-03-18 08:19:13 UTC
650994-650985-74687402	Yes	Yes	25 to 34 years	While yawning,While closing eyes tightly,While clenching teeth,While opening mouth wide							Yes	Earphones (e.g. volume control, change track),Smartphone functions,Sports type helmet camera,Control a computer as a switch to “select” with eye- or head-tracking,Gaming		Yes	25 to 34	Male	Events Manager	2021-03-18 08:25:23 UTC
650994-650985-74690517	Yes	No						No		No	Yes	Earphones (e.g. volume control, change track)		No	25 to 34	Female	Admin	2021-03-18 09:08:49 UTC
650994-650985-74690521	Yes	No						No		No	Dont know	Earphones (e.g. volume control, change track)		No	25 to 34	Female	Event Management	2021-03-18 09:08:55 UTC
650994-650985-74692290	Yes	Yes	25 to 34 years	While yawning,While closing eyes tightly,While clenching teeth							Dont know	Sports type helmet camera,Assistive technology software ( e.g. for people with limited communication)	No	No	25 to 34	Female	Operations Manager	2021-03-18 09:35:25 UTC
650994-650985-74694733	Yes	No						Yes	Whilst yawning	No	Dont know	Don’t know	Really hard to say. I have full functionality that allows me to control functions via current standard' means. Should this continue I am happy to continue to do so. Should I not be able to, then sure, I'd be up for doing anything I could via the 'rumble'	No	25 to 34	Male	Advertising	2021-03-18 10:01:46 UTC
650994-650985-74700906	Yes	Yes	Can't remember	While yawning,While opening mouth wide							Dont know	Don’t know		No	25 to 34	Female		2021-03-18 11:08:29 UTC
650994-650985-74733492	Yes	Yes	Can't remember	While closing eyes tightly,While clenching teeth							Yes	Earphones (e.g. volume control, change track)		No	25 to 34	Female		2021-03-18 15:53:14 UTC
650994-650985-74734729	Yes	Yes	6 to 11 years	While yawning							No			No	25 to 34	Female	Event Manager	2021-03-18 15:58:20 UTC
650994-650985-74780622	Yes	No						Yes	Whilst yawning,Whilst closing my eyelids tightly for a few seconds,Whilst opening my mouth wide	Yes	Dont know	Don’t know		Yes	25 to 34	Female	Speech and Language Therapist	2021-03-19 09:02:04 UTC
650994-650985-74780629	Yes	Yes	25 to 34 years	While yawning,While clenching teeth,In isolation (i.e. I can do it without any other movements)		I can “rumble” in isolation (I.e. without other movements), and found that I could just do it without training					Yes	Earphones (e.g. volume control, change track)		No	25 to 34	Female	Event Executive	2021-03-19 09:03:09 UTC
650994-650985-74780844	Yes	Yes	Under 6 years	While yawning,In isolation (i.e. I can do it without any other movements)		I can “rumble” in isolation (I.e. without other movements), and found that I could just do it without training					No			Yes	25 to 34	Female	Speech and Language Therapist	2021-03-19 09:13:52 UTC
650994-650985-74928493	Yes	No						No		No	Yes	Don’t know		No	25 to 34	Female	Speech and Language Therapist	2021-03-22 08:16:39 UTC
650994-650985-74933046	Yes	No						No		No	Dont know	Assistive technology software ( e.g. for people with limited communication),Hearing aids (e.g. volume control)	No	No	25 to 34	Female	Account Manager	2021-03-22 09:18:49 UTC
650994-650985-74970594	Yes	Yes	25 to 34 years	While yawning		I can “rumble” in isolation (I.e. without other movements), and found that I could just do it without training,I noticed that I could “rumble” at the same time as other movements, such as yawning or eye closing etc, and then learnt how to do it in isolation (I.e. without other movements)	I imagine the start of a yawn and then I can hear the noise- sometimes it actually makes me yawn- but most of the time I just imagine the process.				Yes	Earphones (e.g. volume control, change track)	N/A	No	25 to 34	Female	Speech Therapist	2021-03-22 15:04:47 UTC
650994-650985-75022220	Yes	No						No		No	Yes	Earphones (e.g. volume control, change track),Smartphone functions,Control a computer as a switch to “select” with eye- or head-tracking,Assistive technology software ( e.g. for people with limited communication),Gaming		No	25 to 34	Female	Assistive Technology Clinical Specialist SLT	2021-03-23 08:47:50 UTC
650994-650985-75085197	Yes	Yes	12 to 17 years	While yawning,In isolation (i.e. I can do it without any other movements)		I can “rumble” in isolation (I.e. without other movements), and found that I could just do it without training	This is difficult to explain but I will do my best. For me the “rumble” begins within the first milliseconds of a yawn. When I concentrate on the first physical sensations of a yawn, I can begin a fake yawn but control it so it is only ever those first milliseconds of the yawn that occur, the “rumble” is not as strong as when I do a full blow yawn but is definitely there.				Yes	Earphones (e.g. volume control, change track),Smartphone functions,Control a computer as a switch to “select” with eye- or head-tracking,Assistive technology software ( e.g. for people with limited communication),Gaming	Environmental Control Systems	Yes	25 to 34	Female	Technology Instructor	2021-03-23 19:19:29 UTC
650994-650985-75086630	Yes	No						Yes	Whilst yawning,Whilst closing my eyelids tightly for a few seconds,Whilst opening my mouth wide	No	No			No	25 to 34	Female	Speech and Language Therapist	2021-03-23 19:19:36 UTC
650994-650985-75111219	Yes	Yes	6 to 11 years	While yawning,While closing eyes tightly,While clenching teeth,While opening mouth wide							Yes	Earphones (e.g. volume control, change track),Smartphone functions,Control a computer as a switch to “select” with eye- or head-tracking,Assistive technology software ( e.g. for people with limited communication),Gaming	Television controls	No	25 to 34	Female	Trainee Assistive Technologist	2021-03-24 09:22:34 UTC
650994-650985-75240303	Yes	Yes	12 to 17 years	While yawning,While closing eyes tightly,In isolation (i.e. I can do it without any other movements)		I can “rumble” in isolation (I.e. without other movements), and found that I could just do it without training	I can wiggle my ears and from this discovered the sound > although I never realise this was something not everyone could do.				Yes	Earphones (e.g. volume control, change track),Smartphone functions,Control a computer as a switch to “select” with eye- or head-tracking	Potentially Kitchen appliances would be helpful I imagine	No	25 to 34	Female	Event Management	2021-03-25 16:54:21 UTC
650994-650985-75293014	Yes	No						Yes	Whilst clenching my teeth for a few seconds,Whilst opening my mouth wide	Yes	No			No	25 to 34	Female	Speech and Language Therapist	2021-03-26 12:37:11 UTC
650994-650985-75298527	Yes	Yes	12 to 17 years	While yawning,While closing eyes tightly		I noticed that I could “rumble” at the same time as other movements, such as yawning or eye closing etc, and then learnt how to do it in isolation (I.e. without other movements)					Yes	Don’t know	unsure	No	25 to 34	Female	Admin/SALTA	2021-03-26 12:51:54 UTC
650994-650985-75310710	Yes	Yes	25 to 34 years	While closing eyes tightly							Yes	Earphones (e.g. volume control, change track),Smartphone functions,Control a computer as a switch to “select” with eye- or head-tracking,Assistive technology software ( e.g. for people with limited communication),Hearing aids (e.g. volume control)		No	25 to 34	Female	Speech & Language Therapist	2021-03-26 15:03:01 UTC
650994-650985-75489883	Yes	Yes	Can't remember	While yawning,While closing eyes tightly,While clenching teeth,While opening mouth wide		I noticed that I could “rumble” at the same time as other movements, such as yawning or eye closing etc, and then learnt how to do it in isolation (I.e. without other movements)					Yes	Earphones (e.g. volume control, change track)		No	25 to 34	Male	Researcher	2021-03-30 06:01:10 UTC
650994-650985-75548894	Yes	No						Yes	Whilst yawning,Whilst closing my eyelids tightly for a few seconds	Yes	No			Yes	25 to 34	Male		2021-03-30 19:18:12 UTC
650994-650985-76047903	Yes	No						No		No	No			No	25 to 34	Female	Student	2021-04-09 12:11:06 UTC
650994-650985-76175308	Yes	No						No		No	Yes	Earphones (e.g. volume control, change track),Smartphone functions,Control a computer as a switch to “select” with eye- or head-tracking,Gaming		Yes	25 to 34	Male		2021-04-12 13:59:22 UTC
650994-650985-76266144	Yes	No						No		No	Dont know	None of the above,Don’t know		Yes	25 to 34	Male		2021-04-13 19:56:10 UTC
650994-650985-76626917	Yes	No						No		Yes	Yes	Earphones (e.g. volume control, change track),Smartphone functions		Yes	25 to 34	Female	speech and language therapist	2021-04-20 10:19:57 UTC
650994-650985-76629593	Yes	No						No		No	Dont know	Hearing aids (e.g. volume control),Don’t know		No	25 to 34	Female		2021-04-20 10:46:11 UTC
650994-650985-76633179	Yes	No						No		No	Dont know	Earphones (e.g. volume control, change track),Smartphone functions,Sports type helmet camera,Control a computer as a switch to “select” with eye- or head-tracking,Assistive technology software ( e.g. for people with limited communication),Hearing aids (e.g. volume control),Cochlear implants (e.g. volume control)		No	25 to 34	Female		2021-04-20 11:22:06 UTC
650994-650985-76637354	Yes	No						No		No	Yes	Earphones (e.g. volume control, change track),Sports type helmet camera,Assistive technology software ( e.g. for people with limited communication),Hearing aids (e.g. volume control),Cochlear implants (e.g. volume control)		No	25 to 34	Female	Claims handler	2021-04-20 12:06:34 UTC
650994-650985-76667069	Yes	Yes	12 to 17 years	While yawning,While closing eyes tightly,While clenching teeth							Yes	Earphones (e.g. volume control, change track),Assistive technology software ( e.g. for people with limited communication),Hearing aids (e.g. volume control),Cochlear implants (e.g. volume control)		Yes	25 to 34	Female	Insurance broker	2021-04-20 16:25:13 UTC
650994-650985-76691136	Yes	Yes	Can't remember	While yawning,While clenching teeth,Other	Moving jaw side to side						No			No	25 to 34	Female		2021-04-21 05:43:05 UTC
650994-650985-76702173	Yes	No						Yes	Whilst closing my eyelids tightly for a few seconds,Whilst clenching my teeth for a few seconds	No	Dont know	Earphones (e.g. volume control, change track)		No	25 to 34	Female	Nursery teacher	2021-04-21 09:06:36 UTC
650994-650985-76764276	Yes	No						Yes	Whilst opening my mouth wide	No	Yes	Earphones (e.g. volume control, change track),Smartphone functions,Control a computer as a switch to “select” with eye- or head-tracking,Assistive technology software ( e.g. for people with limited communication)		No	25 to 34	Female		2021-04-21 22:54:35 UTC
650994-650985-76832471	Yes	No						Yes	Whilst yawning	No	Dont know	Don’t know		No	25 to 34	Female	speech-language pathology	2021-04-22 18:59:18 UTC
650994-650985-76882734	Yes	Yes	12 to 17 years	In isolation (i.e. I can do it without any other movements)		I can “rumble” in isolation (I.e. without other movements), and found that I could just do it without training					Dont know	Earphones (e.g. volume control, change track),Control a computer as a switch to “select” with eye- or head-tracking,Gaming		No	25 to 34	Male		2021-04-23 13:55:12 UTC
650994-650985-76912493	Yes	Yes	Under 6 years	Other	All the above	I can “rumble” in isolation (I.e. without other movements), and found that I could just do it without training	You kind of close your ears while creating the whooshing sound by flexing the muscles. I found if I pulled the muscles in my ear long and hard enough, it created an almost sound damping effect. One that I describe as similar to the effect you hear being under water in a jetted jacuzzi. All of this is hands free, of course.				Yes	Earphones (e.g. volume control, change track),Smartphone functions,Hearing aids (e.g. volume control),Cochlear implants (e.g. volume control),Gaming	N/A	No	25 to 34	Female	Field Services Technician	2021-04-24 05:07:20 UTC
650994-650985-76932562	Yes	No						No		No	Yes	Earphones (e.g. volume control, change track),Hearing aids (e.g. volume control),Cochlear implants (e.g. volume control),Gaming		Yes	25 to 34	Female	Accounts assistant	2021-04-24 17:42:47 UTC
650994-650985-77102078	Yes	Yes	25 to 34 years	While yawning							Dont know	None of the above		No	25 to 34	Male		2021-04-26 15:50:11 UTC
650994-650985-77097454	Yes	No						Yes	Whilst yawning,Whilst closing my eyelids tightly for a few seconds	Yes	No			Yes	25 to 34	Female	Systems Engineer	2021-04-26 16:00:04 UTC
650994-650985-77670639	Yes	Yes	6 to 11 years	While yawning,While opening mouth wide,In isolation (i.e. I can do it without any other movements)		I can “rumble” in isolation (I.e. without other movements), and found that I could just do it without training	I honestly can't! It's just like using another muscle				Yes	Earphones (e.g. volume control, change track),Sports type helmet camera,Control a computer as a switch to “select” with eye- or head-tracking	Integration with e.g. automated door opening, wheelchair movement etc	Yes	25 to 34	Male	PhD student	2021-05-06 09:07:35 UTC
650994-650985-77673726	Yes	Yes	Can't remember	While yawning,While closing eyes tightly,While opening mouth wide,In isolation (i.e. I can do it without any other movements)		I can “rumble” in isolation (I.e. without other movements), and found that I could just do it without training	Tense the muscle right next to where you ear 'begins' on your face. Can also do it by 'pushing out' your ears with your face muscles.				Dont know	Don’t know		Yes	25 to 34	Female	Speech and Language Therapist	2021-05-06 09:46:15 UTC
650994-650985-77675254	Yes	Yes	12 to 17 years	While yawning,While closing eyes tightly,While opening mouth wide,In isolation (i.e. I can do it without any other movements)		I can “rumble” in isolation (I.e. without other movements), and found that I could just do it without training					No			No	25 to 34	Male	IT	2021-05-06 09:58:03 UTC
650994-650985-77679567	Yes	No						Yes	Whilst yawning,Whilst clenching my teeth for a few seconds	Yes	Yes	Earphones (e.g. volume control, change track),Smartphone functions,Control a computer as a switch to “select” with eye- or head-tracking		No	25 to 34	Female	Psychology	2021-05-06 10:51:32 UTC
650994-650985-77682958	Yes	Yes	6 to 11 years	While yawning,While opening mouth wide							Yes	Earphones (e.g. volume control, change track)		No	25 to 34	Male	Construction Manager	2021-05-06 11:30:29 UTC
650994-650985-77696158	Yes	No						Yes	Whilst yawning,Whilst opening my mouth wide	No	No			No	25 to 34	Female	Researcher	2021-05-06 14:00:34 UTC
650994-650985-77706713	Yes	Yes	12 to 17 years	While yawning		I noticed that I could “rumble” at the same time as other movements, such as yawning or eye closing etc, and then learnt how to do it in isolation (I.e. without other movements)					No			Yes	25 to 34	Female		2021-05-06 15:54:52 UTC
650994-650985-77709083	Yes	Yes	12 to 17 years	While yawning		I can “rumble” in isolation (I.e. without other movements), and found that I could just do it without training					Yes	Earphones (e.g. volume control, change track),Control a computer as a switch to “select” with eye- or head-tracking	Asking for help in emergency without the need to reach a phone	Yes	25 to 34	Female	Research Associate	2021-05-06 16:26:34 UTC
650994-650985-77712397	Yes	Yes	18 to 24 years	While yawning		I noticed that I could “rumble” at the same time as other movements, such as yawning or eye closing etc, and then learnt how to do it in isolation (I.e. without other movements)					Yes	Earphones (e.g. volume control, change track),Smartphone functions,Gaming		Yes	25 to 34	Male	Engineer	2021-05-06 17:15:19 UTC
650994-650985-77717067	Yes	Yes	25 to 34 years	While yawning,While closing eyes tightly,While clenching teeth,In isolation (i.e. I can do it without any other movements)		I can “rumble” in isolation (I.e. without other movements), and found that I could just do it without training	Flex the deep parts in your ear and hold it				No			No	25 to 34	Female		2021-05-06 18:55:10 UTC
650994-650985-77718267	Yes	Yes	6 to 11 years	In isolation (i.e. I can do it without any other movements)		I noticed that I could “rumble” at the same time as other movements, such as yawning or eye closing etc, and then learnt how to do it in isolation (I.e. without other movements)					Yes	Earphones (e.g. volume control, change track),Smartphone functions,Gaming		No	25 to 34	Male	Physicist	2021-05-06 19:22:39 UTC
650994-650985-77722039	Yes	Yes	18 to 24 years	While yawning,While closing eyes tightly,In isolation (i.e. I can do it without any other movements)		I can “rumble” in isolation (I.e. without other movements), and found that I could just do it without training					Yes	Earphones (e.g. volume control, change track)		Yes	25 to 34	Female	University research support	2021-05-06 20:51:38 UTC
650994-650985-77722144	Yes	Yes	6 to 11 years	While yawning,In isolation (i.e. I can do it without any other movements)		I can “rumble” in isolation (I.e. without other movements), and found that I could just do it without training	Try to "stretch" your ears outwards, but from inside your head.				Yes	Earphones (e.g. volume control, change track),Smartphone functions,Control a computer as a switch to “select” with eye- or head-tracking,Assistive technology software ( e.g. for people with limited communication),Hearing aids (e.g. volume control),Cochlear implants (e.g. volume control),Gaming		No	25 to 34	Male	Research Assistant	2021-05-06 20:56:39 UTC
650994-650985-77722904	Yes	Yes	6 to 11 years	While clenching teeth,In isolation (i.e. I can do it without any other movements)		I can “rumble” in isolation (I.e. without other movements), and found that I could just do it without training					Yes	Smartphone functions,Control a computer as a switch to “select” with eye- or head-tracking		Yes	25 to 34	Female	Legal assistant	2021-05-06 21:15:01 UTC
650994-650985-77722931	Yes	Yes	12 to 17 years	While closing eyes tightly,In isolation (i.e. I can do it without any other movements)		I noticed that I could “rumble” at the same time as other movements, such as yawning or eye closing etc, and then learnt how to do it in isolation (I.e. without other movements)	Trying to mimic the feeling of flexing that muscle in the same way I involuntarily did when closing my eyes.				Yes	Earphones (e.g. volume control, change track)	Panic alarms	No	25 to 34	Male	Computer Programmer	2021-05-06 21:16:26 UTC
650994-650985-77723214	Yes	Yes	6 to 11 years	While yawning,While closing eyes tightly,While clenching teeth,While opening mouth wide,In isolation (i.e. I can do it without any other movements)		I can “rumble” in isolation (I.e. without other movements), and found that I could just do it without training					Yes	Earphones (e.g. volume control, change track),Smartphone functions,Control a computer as a switch to “select” with eye- or head-tracking,Assistive technology software ( e.g. for people with limited communication),Hearing aids (e.g. volume control),Cochlear implants (e.g. volume control),Gaming		Yes	25 to 34	Female	Policy Manager	2021-05-06 21:21:58 UTC
650994-650985-77723347	Yes	Yes	Can't remember	In isolation (i.e. I can do it without any other movements)		I can “rumble” in isolation (I.e. without other movements), and found that I could just do it without training	I don't remember how I learned it... but I would explain it to someone else as "tensing your ears"				Yes	Earphones (e.g. volume control, change track),Control a computer as a switch to “select” with eye- or head-tracking		No	25 to 34	Female	Software developer	2021-05-06 21:26:33 UTC
650994-650985-77723362	Yes	Yes	6 to 11 years	While yawning,While closing eyes tightly		I noticed that I could “rumble” at the same time as other movements, such as yawning or eye closing etc, and then learnt how to do it in isolation (I.e. without other movements)					No			No	25 to 34	Male		2021-05-06 21:28:57 UTC
650994-650985-77723491	Yes	Yes	18 to 24 years	While yawning,While opening mouth wide,In isolation (i.e. I can do it without any other movements)		I can “rumble” in isolation (I.e. without other movements), and found that I could just do it without training					Yes	Earphones (e.g. volume control, change track),Sports type helmet camera,Assistive technology software ( e.g. for people with limited communication),Hearing aids (e.g. volume control),Cochlear implants (e.g. volume control)		No	25 to 34	Female	Online marketing manager	2021-05-06 21:30:44 UTC
650994-650985-77723871	Yes	Yes	12 to 17 years	While yawning							Yes	Earphones (e.g. volume control, change track),Smartphone functions,Gaming		No	25 to 34	Female	Fundraiser	2021-05-06 21:39:56 UTC
650994-650985-77723798	Yes	Yes	Can't remember	While yawning,While closing eyes tightly,While opening mouth wide,In isolation (i.e. I can do it without any other movements)		I can “rumble” in isolation (I.e. without other movements), and found that I could just do it without training	It's not learned, I can just do it like I can raise my hand.				No			No	25 to 34	Male	web developer	2021-05-06 21:40:03 UTC
650994-650985-77724134	Yes	Yes	6 to 11 years	While yawning,While closing eyes tightly,While clenching teeth,While opening mouth wide,In isolation (i.e. I can do it without any other movements)		I noticed that I could “rumble” at the same time as other movements, such as yawning or eye closing etc, and then learnt how to do it in isolation (I.e. without other movements)	I focused on slightly tensing my jaw muscles (specifically my right jaw) at first, then slowly focused on the feeling of rumbling, which enabled rumbling without tensing other muscles.				Yes	Earphones (e.g. volume control, change track)		No	25 to 34	Male	Graduate student	2021-05-06 21:46:37 UTC
650994-650985-77724471	Yes	Yes	Under 6 years	In isolation (i.e. I can do it without any other movements)		I can “rumble” in isolation (I.e. without other movements), and found that I could just do it without training	I don't exactly remember when I learned it but I do know that I knew it in kindergarten and I try to show other kids they would have put their ear against my ear and they could hear it sometimes.				Yes	Earphones (e.g. volume control, change track),Assistive technology software ( e.g. for people with limited communication),Cochlear implants (e.g. volume control)	Not now	No	25 to 34	Male	Mechanic	2021-05-06 22:03:11 UTC
650994-650985-77724765	Yes	Yes	25 to 34 years	In isolation (i.e. I can do it without any other movements)		I can “rumble” in isolation (I.e. without other movements), and found that I could just do it without training					Yes	Earphones (e.g. volume control, change track),Smartphone functions,Gaming		No	25 to 34	Male	IT Sales	2021-05-06 22:05:37 UTC
650994-650985-77724665	Yes	Yes	12 to 17 years	While yawning,While opening mouth wide,In isolation (i.e. I can do it without any other movements)		I noticed that I could “rumble” at the same time as other movements, such as yawning or eye closing etc, and then learnt how to do it in isolation (I.e. without other movements)					Yes	Earphones (e.g. volume control, change track)		No	25 to 34	Male	Student	2021-05-06 22:09:13 UTC
650994-650985-77724812	Yes	Yes	Can't remember	While yawning,While closing eyes tightly,In isolation (i.e. I can do it without any other movements)		I can “rumble” in isolation (I.e. without other movements), and found that I could just do it without training	I imagine a point somewhere midway between my jaw hinge & my temple, & tense that spot to rumble without moving anything else. I don’t know how else to describe it better.				Yes	Earphones (e.g. volume control, change track),Smartphone functions,Control a computer as a switch to “select” with eye- or head-tracking,Assistive technology software ( e.g. for people with limited communication),Gaming	Rumble-controlled morphine drip/IV/help button in hospital settings? Rumble if you need assistance type deal?	No	25 to 34	Female	College Teacher/executive legislative aide	2021-05-06 22:09:46 UTC
650994-650985-77725201	Yes	Yes	Can't remember	While yawning,In isolation (i.e. I can do it without any other movements),Other	When stressed or tired, sometimes I do it unconciously	I can “rumble” in isolation (I.e. without other movements), and found that I could just do it without training					Yes	Earphones (e.g. volume control, change track),Smartphone functions,Gaming		No	25 to 34	Male	Full time office job	2021-05-06 22:29:09 UTC
650994-650985-77725265	Yes	Yes	Under 6 years	While yawning,In isolation (i.e. I can do it without any other movements)		I can “rumble” in isolation (I.e. without other movements), and found that I could just do it without training	I can't describe it any better than tensing a spot under the little outcrop that covers my ear hole. It's worth noting that often, my ears pull back when I do as if I were starting to wiggle them but it's not a strong link; I can do one without the other				Yes	Don’t know	It's difficult to say, it seems like such a binary control to me that I'm not sure where it would be good and where it would be too much work	Yes	25 to 34	Male	Data Engineer	2021-05-06 22:34:35 UTC
650994-650985-77725248	Yes	Yes	12 to 17 years	While yawning,While closing eyes tightly,In isolation (i.e. I can do it without any other movements)		I noticed that I could “rumble” at the same time as other movements, such as yawning or eye closing etc, and then learnt how to do it in isolation (I.e. without other movements)	I discovered I can click in my ears to instantly equalise pressure. After that I tried to hold to hold the tubes open to keep pressure equalised and used this quite often to dampen loud sounds like at concerts of machine shops. It feel like I'm flexing a muscle near my toungue and neck.				Yes	Earphones (e.g. volume control, change track),Smartphone functions,Control a computer as a switch to “select” with eye- or head-tracking,Hearing aids (e.g. volume control),Cochlear implants (e.g. volume control),Gaming	Like an input button on a keyboard and be able to map the button in all sorts of applications	No	25 to 34	Male	Software developer	2021-05-06 22:35:13 UTC
650994-650985-77725499	Yes	Yes	6 to 11 years	While yawning,In isolation (i.e. I can do it without any other movements)		I noticed that I could “rumble” at the same time as other movements, such as yawning or eye closing etc, and then learnt how to do it in isolation (I.e. without other movements)					Yes	Earphones (e.g. volume control, change track)		No	25 to 34	Female	Human Recourse professional	2021-05-06 22:36:53 UTC
650994-650985-77725424	Yes	Yes	Under 6 years	In isolation (i.e. I can do it without any other movements)		I can “rumble” in isolation (I.e. without other movements), and found that I could just do it without training	I found out i could rumble when i was trying to wiggle my ears, so essentially i was focusing on my ears and then i just sort of tried to "flex" them and i was rumbling.				Yes	Don’t know		No	25 to 34	Male		2021-05-06 22:37:05 UTC
650994-650985-77725814	Yes	Yes	6 to 11 years	In isolation (i.e. I can do it without any other movements)		I can “rumble” in isolation (I.e. without other movements), and found that I could just do it without training					Yes	Earphones (e.g. volume control, change track),Smartphone functions,Sports type helmet camera,Control a computer as a switch to “select” with eye- or head-tracking		No	25 to 34	Female	Pricing Actuary	2021-05-06 22:51:29 UTC
650994-650985-77725733	Yes	Yes	6 to 11 years	While yawning,While closing eyes tightly							Yes	Earphones (e.g. volume control, change track),Smartphone functions,Control a computer as a switch to “select” with eye- or head-tracking,Assistive technology software ( e.g. for people with limited communication),Gaming	Block loud noises	No	25 to 34	Male	Developer / System Administrator	2021-05-06 22:51:36 UTC
650994-650985-77725847	Yes	Yes	6 to 11 years	While yawning,In isolation (i.e. I can do it without any other movements)		I can “rumble” in isolation (I.e. without other movements), and found that I could just do it without training					Yes	Earphones (e.g. volume control, change track),Smartphone functions		No	25 to 34	Female	Lawyer	2021-05-06 22:52:51 UTC
650994-650985-77726165	Yes	Yes	6 to 11 years	While yawning,While closing eyes tightly,In isolation (i.e. I can do it without any other movements)		I noticed that I could “rumble” at the same time as other movements, such as yawning or eye closing etc, and then learnt how to do it in isolation (I.e. without other movements)	Imagine yawning but with your mouth closed				No			No	25 to 34	Female	Office worker	2021-05-06 23:08:59 UTC
650994-650985-77726307	Yes	Yes	25 to 34 years	While yawning,While closing eyes tightly,While clenching teeth,While opening mouth wide,In isolation (i.e. I can do it without any other movements)		I can “rumble” in isolation (I.e. without other movements), and found that I could just do it without training	I was told that some people can rumble their inner ear. I tried tensing the tiny muscles inside my ears, and the result was rumbling in isolation. I can rumble my left ear by itself or both ears together without any other muscle movements.				Yes	Earphones (e.g. volume control, change track),Smartphone functions,Sports type helmet camera,Control a computer as a switch to “select” with eye- or head-tracking,Gaming		No	25 to 34	Female	Artist	2021-05-06 23:21:02 UTC
650994-650985-77726298	Yes	Yes	Under 6 years	While yawning,While opening mouth wide,In isolation (i.e. I can do it without any other movements)		I can “rumble” in isolation (I.e. without other movements), and found that I could just do it without training	Once I noticed I could do it I just kept doing it in class or in the car when I was bored. I thought it was something everyone did until I was an adult.				Yes	Earphones (e.g. volume control, change track),Smartphone functions	Wheelchairs for quadriplegics would be cool--similar to the ones in development that use breath or tongue control	No	25 to 34	Female	Lawyer	2021-05-06 23:21:21 UTC
650994-650985-77726575	Yes	Yes	Under 6 years	While yawning,While closing eyes tightly,While clenching teeth,While opening mouth wide,In isolation (i.e. I can do it without any other movements),Other	Abrupt noises	I can “rumble” in isolation (I.e. without other movements), and found that I could just do it without training					Dont know	None of the above		No	25 to 34	Male	Brewery Packaging Director	2021-05-06 23:35:37 UTC
650994-650985-77726650	Yes	Yes	12 to 17 years	While yawning,While closing eyes tightly,In isolation (i.e. I can do it without any other movements)		I noticed that I could “rumble” at the same time as other movements, such as yawning or eye closing etc, and then learnt how to do it in isolation (I.e. without other movements)					Yes	Earphones (e.g. volume control, change track),Smartphone functions,Control a computer as a switch to “select” with eye- or head-tracking,Gaming		No	25 to 34	Male	Minister	2021-05-06 23:43:29 UTC
650994-650985-77726872	Yes	Yes	Can't remember	In isolation (i.e. I can do it without any other movements)		I can “rumble” in isolation (I.e. without other movements), and found that I could just do it without training	I have been able to do it as long as I remember, but I think I consciously realised when I was trying to learn to move my external ear				Yes	Earphones (e.g. volume control, change track)		No	25 to 34	Female	Doctor	2021-05-07 00:00:04 UTC
650994-650985-77727007	Yes	Yes	12 to 17 years	While yawning,In isolation (i.e. I can do it without any other movements)		I noticed that I could “rumble” at the same time as other movements, such as yawning or eye closing etc, and then learnt how to do it in isolation (I.e. without other movements)					No			No	25 to 34	Male		2021-05-07 00:07:25 UTC
650994-650985-77726979	Yes	Yes	Under 6 years	In isolation (i.e. I can do it without any other movements)		I can “rumble” in isolation (I.e. without other movements), and found that I could just do it without training					Yes	Earphones (e.g. volume control, change track),Smartphone functions,Sports type helmet camera,Control a computer as a switch to “select” with eye- or head-tracking,Gaming		Yes	25 to 34	Male	Quality control technician	2021-05-07 00:10:54 UTC
650994-650985-77727021	Yes	Yes	12 to 17 years	While yawning,While closing eyes tightly,While clenching teeth,In isolation (i.e. I can do it without any other movements)		I can “rumble” in isolation (I.e. without other movements), and found that I could just do it without training					Yes	Earphones (e.g. volume control, change track),Assistive technology software ( e.g. for people with limited communication),Hearing aids (e.g. volume control),Cochlear implants (e.g. volume control)		No	25 to 34	Other		2021-05-07 00:11:16 UTC
650994-650985-77727053	Yes	Yes	Can't remember	While yawning,While closing eyes tightly,While clenching teeth,While opening mouth wide,Other	Rumbling happens in the right ear if I lightly touch the skin on the right half of my face. Mostly near the mouth and upper cheek. It also sometimes happens during conversation, perhaps also as a result of anxiety.						Dont know	None of the above		No	25 to 34	Male		2021-05-07 00:14:04 UTC
650994-650985-77727096	Yes	Yes	Under 6 years	While yawning,While closing eyes tightly							Yes	Earphones (e.g. volume control, change track),Smartphone functions		No	25 to 34	Male		2021-05-07 00:16:55 UTC
650994-650985-77727158	Yes	Yes	6 to 11 years	While yawning,While closing eyes tightly,While clenching teeth,While opening mouth wide,In isolation (i.e. I can do it without any other movements)		I noticed that I could “rumble” at the same time as other movements, such as yawning or eye closing etc, and then learnt how to do it in isolation (I.e. without other movements)					Yes	Smartphone functions,Gaming	Controlling my house lights by rumbling would be interesting.	No	25 to 34	Male	Father/Gamer on twitch with no viewers	2021-05-07 00:21:40 UTC
650994-650985-77727307	Yes	Yes	6 to 11 years	While yawning,In isolation (i.e. I can do it without any other movements)		I can “rumble” in isolation (I.e. without other movements), and found that I could just do it without training	I just did it. I dont know how to tell people to do.				No			No	25 to 34	Female		2021-05-07 00:31:05 UTC
650994-650985-77727402	Yes	Yes	12 to 17 years	While yawning,While closing eyes tightly,In isolation (i.e. I can do it without any other movements)		I can “rumble” in isolation (I.e. without other movements), and found that I could just do it without training					Yes	Earphones (e.g. volume control, change track),Gaming	While a good idea I'm not convinced that using "rumbling" to operate other applications would work very well. From my own experience, i can "rumble" very well with my left ear but poorly with my right. (in isolation, yawning etc) And as an aside, i have have trouble with my left year many times including many ear infections and glue ear a few tears ago which required surgery. Whether the rumbling…	No	25 to 34	Male	Construction consultant	2021-05-07 00:46:17 UTC
650994-650985-77727494	Yes	Yes	18 to 24 years	While yawning,While closing eyes tightly,While opening mouth wide,In isolation (i.e. I can do it without any other movements)		I can “rumble” in isolation (I.e. without other movements), and found that I could just do it without training	I’ve always been able to do it, but I never noticed it until someone pointed out to me on the internet.				Yes	Earphones (e.g. volume control, change track),Smartphone functions,Control a computer as a switch to “select” with eye- or head-tracking	No	No	25 to 34	Female	Teacher	2021-05-07 00:52:39 UTC
650994-650985-77727834	Yes	Yes	6 to 11 years	In isolation (i.e. I can do it without any other movements)		I can “rumble” in isolation (I.e. without other movements), and found that I could just do it without training	I really can't explain it, I just contract the muscles in my ear				Yes	Earphones (e.g. volume control, change track),Smartphone functions,Gaming		No	25 to 34	Female		2021-05-07 01:17:12 UTC
650994-650985-77727909	Yes	Yes	6 to 11 years	While clenching teeth,In isolation (i.e. I can do it without any other movements)		I noticed that I could “rumble” at the same time as other movements, such as yawning or eye closing etc, and then learnt how to do it in isolation (I.e. without other movements)					Yes	Don’t know		No	25 to 34	Male	Auto Salesman	2021-05-07 01:22:37 UTC
650994-650985-77727876	Yes	Yes	6 to 11 years	In isolation (i.e. I can do it without any other movements)		I can “rumble” in isolation (I.e. without other movements), and found that I could just do it without training	I would always mimic the thunder growing up or use the “rumble” to pretend I was in a thunderstorm. I could just always do it voluntarily, as far as I can remember.				Yes	Earphones (e.g. volume control, change track),Smartphone functions,Sports type helmet camera,Control a computer as a switch to “select” with eye- or head-tracking,Assistive technology software ( e.g. for people with limited communication),Hearing aids (e.g. volume control),Cochlear implants (e.g. volume control),Gaming	It would be cool if you could maybe control the lights in a house or the power to a specific appliance. Like the television, lights, etc	No	25 to 34	Male	Police Officer	2021-05-07 01:23:15 UTC
650994-650985-77728002	Yes	Yes	12 to 17 years	While yawning,While closing eyes tightly							Yes	Earphones (e.g. volume control, change track),Smartphone functions,Sports type helmet camera,Hearing aids (e.g. volume control),Cochlear implants (e.g. volume control),Gaming		No	25 to 34	Male		2021-05-07 01:35:38 UTC
650994-650985-77728183	Yes	Yes	12 to 17 years	While yawning,While closing eyes tightly,In isolation (i.e. I can do it without any other movements)		I can “rumble” in isolation (I.e. without other movements), and found that I could just do it without training					Yes	Earphones (e.g. volume control, change track),Smartphone functions,Assistive technology software ( e.g. for people with limited communication),Hearing aids (e.g. volume control),Cochlear implants (e.g. volume control),Gaming		No	25 to 34	Female		2021-05-07 01:51:44 UTC
650994-650985-77728600	Yes	Yes	12 to 17 years	While yawning,While closing eyes tightly,In isolation (i.e. I can do it without any other movements)		I noticed that I could “rumble” at the same time as other movements, such as yawning or eye closing etc, and then learnt how to do it in isolation (I.e. without other movements)					Dont know	Earphones (e.g. volume control, change track),Assistive technology software ( e.g. for people with limited communication),Hearing aids (e.g. volume control),Cochlear implants (e.g. volume control)	None I can think of.	No	25 to 34	Female	Library staff	2021-05-07 02:33:34 UTC
650994-650985-77728682	Yes	Yes	Can't remember	In isolation (i.e. I can do it without any other movements)		I can “rumble” in isolation (I.e. without other movements), and found that I could just do it without training					Dont know	Assistive technology software ( e.g. for people with limited communication),Hearing aids (e.g. volume control),Cochlear implants (e.g. volume control)		No	25 to 34	Male	Cabinetmaker	2021-05-07 02:39:38 UTC
650994-650985-77728724	Yes	Yes	12 to 17 years	While yawning,In isolation (i.e. I can do it without any other movements)		I can “rumble” in isolation (I.e. without other movements), and found that I could just do it without training					Yes	Earphones (e.g. volume control, change track),Control a computer as a switch to “select” with eye- or head-tracking,Assistive technology software ( e.g. for people with limited communication),Hearing aids (e.g. volume control),Cochlear implants (e.g. volume control)		No	25 to 34	Female	Farmer	2021-05-07 02:42:31 UTC
650994-650985-77728681	Yes	Yes	Under 6 years	In isolation (i.e. I can do it without any other movements)		I can “rumble” in isolation (I.e. without other movements), and found that I could just do it without training	I think as a child I was aware of someone who could wiggle their ears. I found the muscle trying this myself though I cannot move my ears. The muscle movement is like lifting (raising upwards) your ears. I think if you asked someone to try that they might stumble on the correct muscle.				Yes	None of the above	Morse code. SOS to call 999 etc	No	25 to 34	Male	IT	2021-05-07 02:49:07 UTC
650994-650985-77728819	Yes	Yes	Under 6 years	While yawning,While closing eyes tightly,While clenching teeth,While opening mouth wide,In isolation (i.e. I can do it without any other movements)		I can “rumble” in isolation (I.e. without other movements), and found that I could just do it without training	I would yawn/blink (whichever to trigger the rumble) and then try to stretch the rumble out by concentrating on that feeling in the side of my head. Also helps to do a big, full body stretch (as if you’ve just woken up) to help learn to extend the rumble too. If you can’t get the rumble to start try attempting to pull both ears back towards the back of your neck (not with hands, just by your exis…				Yes	Earphones (e.g. volume control, change track),Control a computer as a switch to “select” with eye- or head-tracking,Assistive technology software ( e.g. for people with limited communication)	I imagine turning lights on and off would be super helpful to some and also controlling the incline/position of an electric bed by yourself for those with limited mobility.	Yes	25 to 34	Female		2021-05-07 03:01:44 UTC
650994-650985-77728748	Yes	Yes	25 to 34 years	While yawning,While closing eyes tightly,Other	Scratching/tickling cheek						Dont know	Earphones (e.g. volume control, change track),Smartphone functions,Gaming,Don’t know	After market car accessories such as blinker or volume control in a car.	No	25 to 34	Female	Home maker	2021-05-07 03:05:24 UTC
650994-650985-77729006	Yes	Yes	6 to 11 years	In isolation (i.e. I can do it without any other movements)		I noticed that I could “rumble” at the same time as other movements, such as yawning or eye closing etc, and then learnt how to do it in isolation (I.e. without other movements)	When I was a child I played a lot of cowboy games with my dad with fake guns and the like. When I imagined shooting my toy gun I would make myself 'rumble' to imitate a gunshot from the toy. I did it by almost moving my ears, tightening the muscles inside my ears, maybe in the temple of my head too to make the rumble. Now I can do it with so little effort it feels as if Im not doing anything for …				Yes	Earphones (e.g. volume control, change track),Smartphone functions,Control a computer as a switch to “select” with eye- or head-tracking,Gaming	None I can think of.	No	25 to 34	Male	Amazon employee. Favorite activity is video games.	2021-05-07 03:20:19 UTC
650994-650985-77729119	Yes	Yes	25 to 34 years	While yawning,While closing eyes tightly,While clenching teeth,While opening mouth wide							Yes	Control a computer as a switch to “select” with eye- or head-tracking,Gaming		No	25 to 34	Male		2021-05-07 03:27:57 UTC
650994-650985-77729188	Yes	Yes	Can't remember	While yawning,While closing eyes tightly,In isolation (i.e. I can do it without any other movements)		I can “rumble” in isolation (I.e. without other movements), and found that I could just do it without training					Yes	Earphones (e.g. volume control, change track)		No	25 to 34	Female	Graduate student	2021-05-07 03:35:53 UTC
650994-650985-77729164	Yes	Yes	18 to 24 years	While yawning,While closing eyes tightly,In isolation (i.e. I can do it without any other movements)		I can “rumble” in isolation (I.e. without other movements), and found that I could just do it without training					Dont know	Control a computer as a switch to “select” with eye- or head-tracking,Assistive technology software ( e.g. for people with limited communication)		No	25 to 34	Female	Medical Sonographer	2021-05-07 03:36:43 UTC
650994-650985-77729236	Yes	Yes	6 to 11 years	While yawning,While closing eyes tightly,While clenching teeth,While opening mouth wide,In isolation (i.e. I can do it without any other movements)		I noticed that I could “rumble” at the same time as other movements, such as yawning or eye closing etc, and then learnt how to do it in isolation (I.e. without other movements)					Yes	Earphones (e.g. volume control, change track),Smartphone functions,Control a computer as a switch to “select” with eye- or head-tracking,Assistive technology software ( e.g. for people with limited communication),Hearing aids (e.g. volume control),Cochlear implants (e.g. volume control),Gaming	Remote controls	No	25 to 34	Female	Marketer	2021-05-07 03:36:47 UTC
650994-650985-77729301	Yes	Yes	6 to 11 years	While yawning,While clenching teeth,In isolation (i.e. I can do it without any other movements)		I can “rumble” in isolation (I.e. without other movements), and found that I could just do it without training	Just playing around and trying to wiggle my ears as a kid. Which I can do, just accidentally found the rumble muscle as well.				Dont know	Don’t know		No	25 to 34	Female		2021-05-07 03:39:45 UTC
650994-650985-77729564	Yes	Yes	Can't remember	While yawning,In isolation (i.e. I can do it without any other movements)		I can “rumble” in isolation (I.e. without other movements), and found that I could just do it without training					Yes	Earphones (e.g. volume control, change track),Smartphone functions,Control a computer as a switch to “select” with eye- or head-tracking,Gaming		No	25 to 34	Male	Operations	2021-05-07 03:47:49 UTC
650994-650985-77729975	Yes	Yes	12 to 17 years	While yawning,While opening mouth wide,In isolation (i.e. I can do it without any other movements)		I can “rumble” in isolation (I.e. without other movements), and found that I could just do it without training					Yes	Earphones (e.g. volume control, change track),Smartphone functions,Gaming		No	25 to 34	Male	Cleaner	2021-05-07 04:20:35 UTC
650994-650985-77730178	Yes	Yes	6 to 11 years	While yawning,In isolation (i.e. I can do it without any other movements)		I can “rumble” in isolation (I.e. without other movements), and found that I could just do it without training					Yes	Earphones (e.g. volume control, change track),Smartphone functions,Gaming		No	25 to 34	Female	Research scientist	2021-05-07 04:33:41 UTC
650994-650985-77731046	Yes	Yes	12 to 17 years	While yawning,In isolation (i.e. I can do it without any other movements)		I noticed that I could “rumble” at the same time as other movements, such as yawning or eye closing etc, and then learnt how to do it in isolation (I.e. without other movements)	I tried to copy the muscle movements from the start of a yawn				Yes	Earphones (e.g. volume control, change track),Control a computer as a switch to “select” with eye- or head-tracking,Gaming		No	25 to 34	Male	Science teacher	2021-05-07 05:44:34 UTC
650994-650985-77731608	Yes	Yes	6 to 11 years	While yawning,In isolation (i.e. I can do it without any other movements),Other	While stretching	I can “rumble” in isolation (I.e. without other movements), and found that I could just do it without training					Yes	Earphones (e.g. volume control, change track),Assistive technology software ( e.g. for people with limited communication),Hearing aids (e.g. volume control),Gaming		No	25 to 34	Female	Software Development	2021-05-07 06:08:50 UTC
650994-650985-77732155	Yes	Yes	Can't remember	While yawning,While closing eyes tightly,In isolation (i.e. I can do it without any other movements)		I can “rumble” in isolation (I.e. without other movements), and found that I could just do it without training					Yes	Earphones (e.g. volume control, change track),Smartphone functions,Don’t know		Yes	25 to 34	Male	Operations Director	2021-05-07 06:35:29 UTC
650994-650985-77732145	Yes	Yes	6 to 11 years	While yawning,In isolation (i.e. I can do it without any other movements)		I can “rumble” in isolation (I.e. without other movements), and found that I could just do it without training					Yes	Earphones (e.g. volume control, change track),Smartphone functions,Control a computer as a switch to “select” with eye- or head-tracking,Assistive technology software ( e.g. for people with limited communication),Hearing aids (e.g. volume control),Cochlear implants (e.g. volume control)		No	25 to 34	Male	IT-Security	2021-05-07 06:37:04 UTC
650994-650985-77732161	Yes	Yes	6 to 11 years	While yawning,In isolation (i.e. I can do it without any other movements)		I can “rumble” in isolation (I.e. without other movements), and found that I could just do it without training	Think about flexing your bicep. You can squeeze your arm tight by recognizing that your arm and muscles are there and you’d like them to move. It’s similar to your ear. You know your ear is there and there’s a muscle inside that can flex around as you concentrate on it. It may take some time. If you need to yawn or open you mouth to hear the rumbling, do that first. Then see if you can hold the s…				Yes	Earphones (e.g. volume control, change track),Smartphone functions,Sports type helmet camera,Assistive technology software ( e.g. for people with limited communication),Hearing aids (e.g. volume control),Cochlear implants (e.g. volume control)	Switching on and off lights or electronics with a remote switch	No	25 to 34	Female	Production Manager	2021-05-07 06:40:18 UTC
650994-650985-77732370	Yes	Yes	Under 6 years	In isolation (i.e. I can do it without any other movements),Other	I can also make my ears click in isolation, as if equalizing pressure, and if I open my mouth wide or tense my neck, I get a soft, high-pitched ringing in my ears.	I can “rumble” in isolation (I.e. without other movements), and found that I could just do it without training					Yes	Earphones (e.g. volume control, change track),Smartphone functions,Control a computer as a switch to “select” with eye- or head-tracking,Gaming		No	25 to 34	Male		2021-05-07 06:45:13 UTC
650994-650985-77733085	Yes	Yes	12 to 17 years	While yawning,While closing eyes tightly,In isolation (i.e. I can do it without any other movements)		I can “rumble” in isolation (I.e. without other movements), and found that I could just do it without training	-It happends the same as when you try to make yourself yawn. (I feel something change in my throat when I rumble ever so slightly) - try to flex the inside of your ear, like 'lifting' the inside of your ear. (Thats all i can think of to explain how to do it)				No			No	25 to 34	Male	Student	2021-05-07 07:09:34 UTC
650994-650985-77733209	Yes	Yes	12 to 17 years	While yawning,While opening mouth wide,In isolation (i.e. I can do it without any other movements)		I can “rumble” in isolation (I.e. without other movements), and found that I could just do it without training					Yes	Earphones (e.g. volume control, change track),Smartphone functions,Control a computer as a switch to “select” with eye- or head-tracking,Assistive technology software ( e.g. for people with limited communication),Hearing aids (e.g. volume control),Cochlear implants (e.g. volume control),Gaming		No	25 to 34	Male	Restaurant Management	2021-05-07 07:11:46 UTC
650994-650985-77733621	Yes	Yes	Under 6 years	While yawning,While closing eyes tightly							Dont know	Don’t know		No	25 to 34	Male		2021-05-07 07:24:35 UTC
650994-650985-77733266	Yes	Yes	Can't remember	While yawning,While closing eyes tightly,While clenching teeth,While opening mouth wide,In isolation (i.e. I can do it without any other movements)		I can “rumble” in isolation (I.e. without other movements), and found that I could just do it without training,I noticed that I could “rumble” at the same time as other movements, such as yawning or eye closing etc, and then learnt how to do it in isolation (I.e. without other movements)	Clench your back teeth until you hear a rumbling sound. Focus on the rumbling sound and slowly unclench your teeth.				Yes	Earphones (e.g. volume control, change track),Control a computer as a switch to “select” with eye- or head-tracking,Assistive technology software ( e.g. for people with limited communication),Don’t know		No	25 to 34	Male	Graphics engineer	2021-05-07 07:26:30 UTC
650994-650985-77733563	Yes	Yes	6 to 11 years	In isolation (i.e. I can do it without any other movements)		I can “rumble” in isolation (I.e. without other movements), and found that I could just do it without training	It is difficult, as it is an intuitive thing and I don't remember learning it, in the same way I don't remember learning how to tense any other muscle - i just knew that I could do it. I'd say try to tense your ears in the same way that you would tense a muscle. If someone can do it while yawning but not in isolation, try to mimic a yawn with your mouth closed. Maybe play a sound and attempt to d…				Yes	Earphones (e.g. volume control, change track),Smartphone functions,Control a computer as a switch to “select” with eye- or head-tracking,Gaming		Yes	25 to 34	Male	Property Manager	2021-05-07 07:38:56 UTC
650994-650985-77733916	Yes	Yes	Under 6 years	While yawning,While closing eyes tightly,While clenching teeth,While opening mouth wide,In isolation (i.e. I can do it without any other movements),Other	Moving ears	I can “rumble” in isolation (I.e. without other movements), and found that I could just do it without training	Clench teeth really hard- maybe lift something heavy to help you. Open mouth wide like you’re yawning (or yawn) - keep doing both of these and be mindful of the last portion of the clench, and last stretch of the yawn. There’s something around the back upper ear area that feels tight at those ranges and it’ll be the only thing that feels similar doing both those movements.				Yes	Earphones (e.g. volume control, change track),Smartphone functions,Sports type helmet camera,Control a computer as a switch to “select” with eye- or head-tracking,Gaming	Camera or drone? Maybe zoom in and out or adjust exposure with right or left ear?	No	25 to 34	Male	Marketing/running	2021-05-07 07:42:26 UTC
650994-650985-77734554	Yes	Yes	Under 6 years	While yawning,While clenching teeth,In isolation (i.e. I can do it without any other movements)		I can “rumble” in isolation (I.e. without other movements), and found that I could just do it without training	Close your eyes, but not too tightly. Try to focus your mind exclusively on your ears. Not the sensation of listening, just the physical existence of your ears. Now try to flex them.				Yes	Earphones (e.g. volume control, change track),Smartphone functions,Sports type helmet camera,Control a computer as a switch to “select” with eye- or head-tracking,Assistive technology software ( e.g. for people with limited communication),Hearing aids (e.g. volume control),Cochlear implants (e.g. volume control),Gaming		No	25 to 34	Male	Data Analyst / gaming and airsoft	2021-05-07 07:46:53 UTC
650994-650985-77735057	Yes	Yes	6 to 11 years	While yawning,While closing eyes tightly,While clenching teeth,While opening mouth wide,In isolation (i.e. I can do it without any other movements)		I can “rumble” in isolation (I.e. without other movements), and found that I could just do it without training,I noticed that I could “rumble” at the same time as other movements, such as yawning or eye closing etc, and then learnt how to do it in isolation (I.e. without other movements),I learnt how to rumble in isolation (I.e. without other movements) from someone else (either personally or on …	It's just like flexing a muscle, like pointing a finger. When you know how to do it with another motion you know what it feels like and which part of your head you're supposed to be activating, and what it feels like.				Yes	Earphones (e.g. volume control, change track),Smartphone functions,Assistive technology software ( e.g. for people with limited communication),Hearing aids (e.g. volume control),Cochlear implants (e.g. volume control)		No	25 to 34	Female		2021-05-07 07:54:51 UTC
650994-650985-77735299	Yes	No						No		No	Dont know	Earphones (e.g. volume control, change track)		No	25 to 34	Female	Student	2021-05-07 07:57:57 UTC
650994-650985-77736205	Yes	Yes	Can't remember	While yawning							No			No	25 to 34	Male		2021-05-07 08:11:53 UTC
650994-650985-77737174	Yes	Yes	6 to 11 years	While yawning,While clenching teeth,In isolation (i.e. I can do it without any other movements)		I can “rumble” in isolation (I.e. without other movements), and found that I could just do it without training					Dont know	Don’t know		No	25 to 34	Male		2021-05-07 08:26:38 UTC
650994-650985-77736967	Yes	Yes	25 to 34 years	In isolation (i.e. I can do it without any other movements)		I can “rumble” in isolation (I.e. without other movements), and found that I could just do it without training	I could do it as a child, I can't remember a time when I couldn't do it, but it just feels like moving any other muscle, like raising an eyebrow or moving your ears in isolation				Yes	Earphones (e.g. volume control, change track),Smartphone functions,Sports type helmet camera,Control a computer as a switch to “select” with eye- or head-tracking,Assistive technology software ( e.g. for people with limited communication),Hearing aids (e.g. volume control),Cochlear implants (e.g. volume control),Gaming	Take a photo from a connected device with such capabilites,	No	25 to 34	Male	Electrician	2021-05-07 08:30:37 UTC
650994-650985-77739566	Yes	Yes	6 to 11 years	In isolation (i.e. I can do it without any other movements),Other	I tend to do it automatically when I stack porcelain/high pitched noises	I can “rumble” in isolation (I.e. without other movements), and found that I could just do it without training					Yes	Earphones (e.g. volume control, change track)		No	25 to 34	Female		2021-05-07 08:58:35 UTC
650994-650985-77740426	Yes	Yes	12 to 17 years	While yawning,In isolation (i.e. I can do it without any other movements)		I can “rumble” in isolation (I.e. without other movements), and found that I could just do it without training,I noticed that I could “rumble” at the same time as other movements, such as yawning or eye closing etc, and then learnt how to do it in isolation (I.e. without other movements)					Yes	Earphones (e.g. volume control, change track),Smartphone functions,Control a computer as a switch to “select” with eye- or head-tracking,Assistive technology software ( e.g. for people with limited communication),Hearing aids (e.g. volume control),Cochlear implants (e.g. volume control),Gaming	Energy	Yes	25 to 34	Male	Stay home dad	2021-05-07 09:13:00 UTC
650994-650985-77740967	Yes	Yes	18 to 24 years	While yawning,While closing eyes tightly,While clenching teeth,While opening mouth wide,In isolation (i.e. I can do it without any other movements)		I can “rumble” in isolation (I.e. without other movements), and found that I could just do it without training	Though I could do it without training, I find that when I'm having trouble with it (when I haven't done it in a while), using the tightly closing my eyes method to rumble, then trying again with eyes partially open, then fully open, but focusing on my eye lids and recreating the rumble effect in my ear helps				Yes	Earphones (e.g. volume control, change track),Hearing aids (e.g. volume control),Gaming		No	25 to 34	Female		2021-05-07 09:20:23 UTC
650994-650985-77741721	Yes	Yes	Under 6 years	While yawning,While closing eyes tightly,While clenching teeth,While opening mouth wide,In isolation (i.e. I can do it without any other movements)		I can “rumble” in isolation (I.e. without other movements), and found that I could just do it without training					No			No	25 to 34	Female		2021-05-07 09:21:23 UTC
650994-650985-77742891	Yes	No						No		No	No			Yes	25 to 34	Female	Project Manager	2021-05-07 09:32:18 UTC
650994-650985-77743144	Yes	Yes	25 to 34 years	While yawning,While closing eyes tightly							Yes	Don’t know		No	25 to 34	Female		2021-05-07 09:33:04 UTC
650994-650985-77744931	Yes	Yes	Under 6 years	While yawning,While clenching teeth		I noticed that I could “rumble” at the same time as other movements, such as yawning or eye closing etc, and then learnt how to do it in isolation (I.e. without other movements)					Yes	Don’t know		No	25 to 34	Male	Teacher of mathematics	2021-05-07 09:55:13 UTC
650994-650985-77745693	Yes	Yes	Under 6 years	While yawning,In isolation (i.e. I can do it without any other movements)		I can “rumble” in isolation (I.e. without other movements), and found that I could just do it without training					Yes	Don’t know	Rumbling your ears to communicate to a assistant dog. For example, you need help to call for someone rumble your ears so the dog knows to bark to get people's attention	Yes	25 to 34	Female	Full time - EMD	2021-05-07 10:04:46 UTC
650994-650985-77747285	Yes	Yes	12 to 17 years	In isolation (i.e. I can do it without any other movements)		I can “rumble” in isolation (I.e. without other movements), and found that I could just do it without training	If you ever tried to turn your face purple/red as a kid (by forcing pressure and rushing the blood to it) - you probably 'rumble' when you do that. Try clenching up all your face muscles and 'squeezing' inside your head. If you can hear it - now focus your attention on only your ears. Try to squeeze or move the inside of your ears. It can help if you force your lower jaw forwards.				No			Yes	25 to 34	Female	NGO - programme design	2021-05-07 10:20:58 UTC
650994-650985-77746957	Yes	Yes	6 to 11 years	While yawning,While closing eyes tightly,In isolation (i.e. I can do it without any other movements)		I can “rumble” in isolation (I.e. without other movements), and found that I could just do it without training					Yes	Earphones (e.g. volume control, change track),Sports type helmet camera,Assistive technology software ( e.g. for people with limited communication),Hearing aids (e.g. volume control),Cochlear implants (e.g. volume control)		Yes	25 to 34	Male	Trader	2021-05-07 10:33:59 UTC
650994-650985-77749281	Yes	Yes	Can't remember	In isolation (i.e. I can do it without any other movements)		I can “rumble” in isolation (I.e. without other movements), and found that I could just do it without training	It is like flexing a muscle you either have or don't have. Try and close your ears/cut out all sound. Clenching your jaw/teeth/yawning may help.				Yes	Earphones (e.g. volume control, change track),Hearing aids (e.g. volume control),None of the above		No	25 to 34	Male		2021-05-07 10:43:05 UTC
650994-650985-77750315	Yes	Yes	6 to 11 years	While closing eyes tightly,While clenching teeth,In isolation (i.e. I can do it without any other movements)		I can “rumble” in isolation (I.e. without other movements), and found that I could just do it without training	I don't remember a time when I could not rumble on purpose.				Yes	Earphones (e.g. volume control, change track),Assistive technology software ( e.g. for people with limited communication),Cochlear implants (e.g. volume control)		No	25 to 34	Male	Software Engineer	2021-05-07 10:52:06 UTC
650994-650985-77751046	Yes	Yes	6 to 11 years	While yawning,In isolation (i.e. I can do it without any other movements)		I can “rumble” in isolation (I.e. without other movements), and found that I could just do it without training					No			No	25 to 34	Male		2021-05-07 11:00:24 UTC
650994-650985-77751048	Yes	Yes	12 to 17 years	In isolation (i.e. I can do it without any other movements)		I can “rumble” in isolation (I.e. without other movements), and found that I could just do it without training					Dont know	Earphones (e.g. volume control, change track),Smartphone functions,Control a computer as a switch to “select” with eye- or head-tracking,Assistive technology software ( e.g. for people with limited communication),Hearing aids (e.g. volume control),Cochlear implants (e.g. volume control)		No	25 to 34	Male		2021-05-07 11:04:50 UTC
650994-650985-77752829	Yes	Yes	18 to 24 years	While yawning,While closing eyes tightly,While clenching teeth,While opening mouth wide,In isolation (i.e. I can do it without any other movements)		I noticed that I could “rumble” at the same time as other movements, such as yawning or eye closing etc, and then learnt how to do it in isolation (I.e. without other movements)					Yes	Earphones (e.g. volume control, change track)		No	25 to 34	Female	student	2021-05-07 11:17:49 UTC
650994-650985-77752664	Yes	Yes	6 to 11 years	While yawning,While closing eyes tightly,While clenching teeth,In isolation (i.e. I can do it without any other movements)		I can “rumble” in isolation (I.e. without other movements), and found that I could just do it without training					Yes	Earphones (e.g. volume control, change track),Smartphone functions,Control a computer as a switch to “select” with eye- or head-tracking,Gaming	continuous motion like scrolling (can rumble continuously)	No	25 to 34	Male	student	2021-05-07 11:18:58 UTC
650994-650985-77753060	Yes	Yes	6 to 11 years	While yawning,While closing eyes tightly,While opening mouth wide,In isolation (i.e. I can do it without any other movements)		I can “rumble” in isolation (I.e. without other movements), and found that I could just do it without training					Dont know	Earphones (e.g. volume control, change track)		Yes	25 to 34	Female	Ecologist	2021-05-07 11:24:06 UTC
650994-650985-77754171	Yes	Yes	Under 6 years	While yawning,While closing eyes tightly,While clenching teeth,While opening mouth wide,In isolation (i.e. I can do it without any other movements)		I can “rumble” in isolation (I.e. without other movements), and found that I could just do it without training	As if I pull by eyeballs further back into my head				Yes	Don’t know		No	25 to 34	Female		2021-05-07 11:32:43 UTC
650994-650985-77755735	Yes	Yes	Can't remember	While yawning,While closing eyes tightly,While clenching teeth,While opening mouth wide,In isolation (i.e. I can do it without any other movements)		I can “rumble” in isolation (I.e. without other movements), and found that I could just do it without training	This is hard to describe, but it basically feels like I’m flexing a muscle near/inside my ears. I have no idea how I would train someone else.				Yes	Earphones (e.g. volume control, change track),Smartphone functions,Sports type helmet camera,Control a computer as a switch to “select” with eye- or head-tracking,Assistive technology software ( e.g. for people with limited communication),Hearing aids (e.g. volume control),Cochlear implants (e.g. volume control),Gaming	Change car music, etc. without having to use eyes (touchscreen) or hands (although I have no problem with knobs; I like them more). I can see there being a potential for accidentally changing a setting, etc. by involuntary rumbling (i.e. yawning, clenching eyes, etc.)	No	25 to 34	Female		2021-05-07 11:56:45 UTC
650994-650985-77758504	Yes	No						No		No	Dont know	Assistive technology software ( e.g. for people with limited communication),Hearing aids (e.g. volume control),Cochlear implants (e.g. volume control)		No	25 to 34	Male	academics	2021-05-07 12:28:51 UTC
650994-650985-77758975	Yes	Yes	Under 6 years	In isolation (i.e. I can do it without any other movements)		I can “rumble” in isolation (I.e. without other movements), and found that I could just do it without training	Unfortunately, I do not remember learning to rumble. I have known how to do it for as long as I can remember. However, it only happened very occasionally. From age 6-11 I was able to practice and develop it to be louder, hold for longer, and vary the level of intensity to the point where still to this day (age 28), I don't hum along to songs-I rumble them because I have that much control. To trai…				Yes	Earphones (e.g. volume control, change track),Smartphone functions,Sports type helmet camera,Control a computer as a switch to “select” with eye- or head-tracking,Assistive technology software ( e.g. for people with limited communication),Hearing aids (e.g. volume control),Cochlear implants (e.g. volume control),Gaming	no?	No	25 to 34	Female	Tourism	2021-05-07 12:46:12 UTC
650994-650985-77763410	Yes	Yes	6 to 11 years	While yawning,While closing eyes tightly,While clenching teeth,In isolation (i.e. I can do it without any other movements)		I can “rumble” in isolation (I.e. without other movements), and found that I could just do it without training	I figured out I could do it when my friends and I were trying to see if we could wiggle our ears when we were roughly 8 or 9. It made a funny sound, so I kept practicing with different movements and muscles				Yes	Earphones (e.g. volume control, change track)	Not that I can think of	No	25 to 34	Female	Homemaker	2021-05-07 13:34:09 UTC
650994-650985-77763709	Yes	Yes	25 to 34 years	In isolation (i.e. I can do it without any other movements)		I can “rumble” in isolation (I.e. without other movements), and found that I could just do it without training					Yes	Gaming		No	25 to 34	Male	Material Controller	2021-05-07 13:34:12 UTC
650994-650985-77763749	Yes	Yes	Under 6 years	While yawning,While opening mouth wide,In isolation (i.e. I can do it without any other movements)		I can “rumble” in isolation (I.e. without other movements), and found that I could just do it without training					Yes	Earphones (e.g. volume control, change track),Smartphone functions,Gaming		Yes	25 to 34	Male	Company Director	2021-05-07 13:35:38 UTC
650994-650985-77764809	Yes	Yes	Under 6 years	While yawning,While closing eyes tightly,In isolation (i.e. I can do it without any other movements)		I can “rumble” in isolation (I.e. without other movements), and found that I could just do it without training					Yes	Earphones (e.g. volume control, change track)		No	25 to 34	Male	Electrian	2021-05-07 13:46:25 UTC
650994-650985-77764613	Yes	Yes	6 to 11 years	While yawning,While closing eyes tightly,While clenching teeth,In isolation (i.e. I can do it without any other movements),Other	On rare occasions the rumbling is involuntary. I also rumble involuntarily when I have an air pocket in my diaphragm area like a burp or hiccup.	I can “rumble” in isolation (I.e. without other movements), and found that I could just do it without training	At times I would have moments of involuntary rumbling that would last anywhere from a few seconds to several minutes. I noticed it was a similar sensation to when I'd yawn, clench my jaw, etc. and simply tried to recreate it to see if I could cause or stop the rumbling and realized I could do it at will.				Yes	Earphones (e.g. volume control, change track),Control a computer as a switch to “select” with eye- or head-tracking,Gaming	Perhaps a method to alleviate tinnitus.	No	25 to 34	Male	Consultant	2021-05-07 14:06:19 UTC
650994-650985-77767725	Yes	Yes	12 to 17 years	While yawning,While closing eyes tightly,While clenching teeth,In isolation (i.e. I can do it without any other movements)		I noticed that I could “rumble” at the same time as other movements, such as yawning or eye closing etc, and then learnt how to do it in isolation (I.e. without other movements)	Trial and error. Start with rumbling in a way you can already do it (eyes closed, yawn, ect.), after that its more of just feeling it out. I like to think I am moving something just under the skin at my temples.				Yes	Earphones (e.g. volume control, change track),Control a computer as a switch to “select” with eye- or head-tracking,Assistive technology software ( e.g. for people with limited communication),Hearing aids (e.g. volume control),Cochlear implants (e.g. volume control),Gaming	Controling bluetooth lights in your house would be cool	No	25 to 34	Male	Pharmacist	2021-05-07 14:21:48 UTC
650994-650985-77767562	Yes	Yes	Under 6 years	While yawning,While closing eyes tightly,While opening mouth wide,In isolation (i.e. I can do it without any other movements)		I noticed that I could “rumble” at the same time as other movements, such as yawning or eye closing etc, and then learnt how to do it in isolation (I.e. without other movements)	It's like learning to wiggle your ears. You start out with whatever movement gets you to rumble, and then try to focus on just the muscles in your ears without doing the rest of the movements. Slowly by kinda a process of elimination you can figure out which like muscle group involved in the movement makes the rumble. After that it's just practicing tensing the rumble muscles without doing the ot…				Yes	Sports type helmet camera,Control a computer as a switch to “select” with eye- or head-tracking,Assistive technology software ( e.g. for people with limited communication),Hearing aids (e.g. volume control),Cochlear implants (e.g. volume control)	Morse code rumble walkie talkies. Like, it picks up your rumble with the earpiece, and transmits a signal to someone else's earpiece. That way you can communicate in Morse code without making any discernable movements. Seems handy for like security or something	No	25 to 34	Male	GIS analyst	2021-05-07 14:22:05 UTC
650994-650985-77768437	Yes	Yes	6 to 11 years	While yawning,While closing eyes tightly							Yes	Earphones (e.g. volume control, change track),Smartphone functions,Don’t know		No	25 to 34	Male		2021-05-07 14:26:58 UTC
650994-650985-77768371	Yes	Yes	6 to 11 years	While yawning,While clenching teeth,In isolation (i.e. I can do it without any other movements),Other	I do it to unpop my ears	I can “rumble” in isolation (I.e. without other movements), and found that I could just do it without training					Yes	Earphones (e.g. volume control, change track),Smartphone functions,Sports type helmet camera,Control a computer as a switch to “select” with eye- or head-tracking,Assistive technology software ( e.g. for people with limited communication),Hearing aids (e.g. volume control),Cochlear implants (e.g. volume control),Gaming		No	25 to 34	Male	Call center trainer	2021-05-07 14:41:33 UTC
650994-650985-77772712	Yes	Yes	6 to 11 years	While yawning,In isolation (i.e. I can do it without any other movements)		I noticed that I could “rumble” at the same time as other movements, such as yawning or eye closing etc, and then learnt how to do it in isolation (I.e. without other movements)					Yes	Earphones (e.g. volume control, change track),Smartphone functions,Sports type helmet camera,Control a computer as a switch to “select” with eye- or head-tracking,Gaming	Connect it to home automation systems, such as home assistant.	No	25 to 34	Male	Direct support professional	2021-05-07 15:15:00 UTC
650994-650985-77772948	Yes	Yes	6 to 11 years	While closing eyes tightly,While clenching teeth,In isolation (i.e. I can do it without any other movements)		I noticed that I could “rumble” at the same time as other movements, such as yawning or eye closing etc, and then learnt how to do it in isolation (I.e. without other movements)	I don’t remember how I learned unfortunately.				Yes	Earphones (e.g. volume control, change track),Gaming		No	25 to 34	Male	Designer	2021-05-07 15:20:03 UTC
650994-650985-77774887	Yes	Yes	Under 6 years	In isolation (i.e. I can do it without any other movements)		I can “rumble” in isolation (I.e. without other movements), and found that I could just do it without training	I don't think I could explain it any more than using any other muscle.				No			No	25 to 34	Male	Software Developer	2021-05-07 15:37:45 UTC
650994-650985-77774551	Yes	Yes	6 to 11 years	While yawning,While closing eyes tightly,While clenching teeth,While opening mouth wide,In isolation (i.e. I can do it without any other movements)		I can “rumble” in isolation (I.e. without other movements), and found that I could just do it without training,I noticed that I could “rumble” at the same time as other movements, such as yawning or eye closing etc, and then learnt how to do it in isolation (I.e. without other movements)					Yes	Earphones (e.g. volume control, change track),Smartphone functions,Control a computer as a switch to “select” with eye- or head-tracking,Assistive technology software ( e.g. for people with limited communication),Hearing aids (e.g. volume control)	This could be used for people who have reduced limb function or have a loss of a limb/limbs, the ear "rumble" could act as a way to to use smart technology to assist such users e.g could be used to turn on lights or appliances, could be applied to smart automatic doors	No	25 to 34	Male	IT	2021-05-07 15:44:29 UTC
650994-650985-77775122	Yes	Yes	6 to 11 years	While yawning,In isolation (i.e. I can do it without any other movements)		I noticed that I could “rumble” at the same time as other movements, such as yawning or eye closing etc, and then learnt how to do it in isolation (I.e. without other movements)					Yes	Sports type helmet camera,Control a computer as a switch to “select” with eye- or head-tracking,Assistive technology software ( e.g. for people with limited communication),Hearing aids (e.g. volume control),Cochlear implants (e.g. volume control)		No	25 to 34	Male		2021-05-07 15:46:19 UTC
650994-650985-77776796	Yes	Yes	12 to 17 years	While yawning,While closing eyes tightly,While clenching teeth,In isolation (i.e. I can do it without any other movements)		I can “rumble” in isolation (I.e. without other movements), and found that I could just do it without training					Yes	Earphones (e.g. volume control, change track),Smartphone functions,Sports type helmet camera,Control a computer as a switch to “select” with eye- or head-tracking	Turn on white noise, to cover a loud noise - often a reason I'm rumbling	Yes	25 to 34	Female	Mechanical Engineer	2021-05-07 16:02:38 UTC
650994-650985-77778665	Yes	Yes	Under 6 years	While yawning,While closing eyes tightly,In isolation (i.e. I can do it without any other movements)		I noticed that I could “rumble” at the same time as other movements, such as yawning or eye closing etc, and then learnt how to do it in isolation (I.e. without other movements)					Yes	Don’t know		No	25 to 34	Female	Project manager	2021-05-07 16:24:52 UTC
650994-650985-77778545	Yes	Yes	Can't remember	While yawning,While closing eyes tightly,While opening mouth wide							Yes	Earphones (e.g. volume control, change track),Gaming		Yes	25 to 34	Male		2021-05-07 16:30:40 UTC
650994-650985-77779696	Yes	Yes	6 to 11 years	While yawning,In isolation (i.e. I can do it without any other movements)		I can “rumble” in isolation (I.e. without other movements), and found that I could just do it without training					Yes	Earphones (e.g. volume control, change track),Smartphone functions,Control a computer as a switch to “select” with eye- or head-tracking		No	25 to 34	Female	Management	2021-05-07 16:42:52 UTC
650994-650985-77780771	Yes	Yes	25 to 34 years	In isolation (i.e. I can do it without any other movements)		I can “rumble” in isolation (I.e. without other movements), and found that I could just do it without training					Yes	Earphones (e.g. volume control, change track),Control a computer as a switch to “select” with eye- or head-tracking	stopwatch while exercising	No	25 to 34	Male	software engineer	2021-05-07 17:03:21 UTC
650994-650985-77781699	Yes	Yes	18 to 24 years	While yawning,While closing eyes tightly,In isolation (i.e. I can do it without any other movements)		I can “rumble” in isolation (I.e. without other movements), and found that I could just do it without training,I noticed that I could “rumble” at the same time as other movements, such as yawning or eye closing etc, and then learnt how to do it in isolation (I.e. without other movements)	It happened organically when I yawned or closed my eyes tight, and from there I just sort of naturally was able to isolate the 'muscle' to rumble.				Dont know	None of the above		No	25 to 34	Male	Internal Communications Officer	2021-05-07 17:17:22 UTC
650994-650985-77781881	Yes	Yes	6 to 11 years	While yawning,While opening mouth wide,In isolation (i.e. I can do it without any other movements)		I noticed that I could “rumble” at the same time as other movements, such as yawning or eye closing etc, and then learnt how to do it in isolation (I.e. without other movements)	I first experienced it with a yawn - rumbling still continues moments after the yawn. I started by concentrating on prolonging the rumble, then eventually learned to activate it independently from yawning or other expression.				Yes	Earphones (e.g. volume control, change track),Hearing aids (e.g. volume control),Cochlear implants (e.g. volume control)		No	25 to 34	Male	Asphalt Foreman	2021-05-07 17:23:34 UTC
650994-650985-77782301	Yes	Yes	18 to 24 years	While yawning,While closing eyes tightly,In isolation (i.e. I can do it without any other movements)		I can “rumble” in isolation (I.e. without other movements), and found that I could just do it without training,I noticed that I could “rumble” at the same time as other movements, such as yawning or eye closing etc, and then learnt how to do it in isolation (I.e. without other movements)					Yes	Earphones (e.g. volume control, change track)		Yes	25 to 34	Male		2021-05-07 17:30:28 UTC
650994-650985-77782693	Yes	Yes	18 to 24 years	While yawning,While clenching teeth,While opening mouth wide,In isolation (i.e. I can do it without any other movements)		I can “rumble” in isolation (I.e. without other movements), and found that I could just do it without training					Yes	Earphones (e.g. volume control, change track),Gaming		No	25 to 34	Male	Employed	2021-05-07 17:38:47 UTC
650994-650985-77784303	Yes	Yes	6 to 11 years	In isolation (i.e. I can do it without any other movements)		I can “rumble” in isolation (I.e. without other movements), and found that I could just do it without training	I was trying to wiggle my ears like my dad when I was little, found the rumble instead.				Yes	Earphones (e.g. volume control, change track),Smartphone functions,Control a computer as a switch to “select” with eye- or head-tracking,Gaming		No	25 to 34	Female	Cosmetology	2021-05-07 18:17:29 UTC
650994-650985-77784275	Yes	Yes	12 to 17 years	While yawning,In isolation (i.e. I can do it without any other movements)		I noticed that I could “rumble” at the same time as other movements, such as yawning or eye closing etc, and then learnt how to do it in isolation (I.e. without other movements)					Yes	Earphones (e.g. volume control, change track),Smartphone functions,Control a computer as a switch to “select” with eye- or head-tracking		No	25 to 34	Male	IT	2021-05-07 18:17:51 UTC
650994-650985-77785476	Yes	Yes	18 to 24 years	While yawning,In isolation (i.e. I can do it without any other movements)		I can “rumble” in isolation (I.e. without other movements), and found that I could just do it without training					Yes	Earphones (e.g. volume control, change track)		No	25 to 34	Male	Software Developer	2021-05-07 18:47:05 UTC
650994-650985-77788748	Yes	Yes	Under 6 years	While yawning,While opening mouth wide,In isolation (i.e. I can do it without any other movements)		I noticed that I could “rumble” at the same time as other movements, such as yawning or eye closing etc, and then learnt how to do it in isolation (I.e. without other movements)	This is an old memory from a young age, and I can only hope it's reliable. I think I first discovered rumbling when I heard it in the middle of a big, wide-mouth yawn. Until recently I never brought it up with anyone, but I was curious about it, so I paid attention when I yawned. I figured out I was doing something while yawning, and I ruled out mouth and eye movements, until I could try and do i…				Yes	Earphones (e.g. volume control, change track),Smartphone functions,Hearing aids (e.g. volume control)	It would be useful to also differentiate between eustachian tube clicks and rumbles.	No	25 to 34	Male	Game programmer	2021-05-07 20:42:26 UTC
650994-650985-77792555	Yes	Yes	Can't remember	While yawning,In isolation (i.e. I can do it without any other movements)		I can “rumble” in isolation (I.e. without other movements), and found that I could just do it without training					Dont know	Don’t know		No	25 to 34	Female	SLP	2021-05-07 23:27:45 UTC
650994-650985-77793521	Yes	Yes	Can't remember	While yawning,While clenching teeth,While opening mouth wide		I noticed that I could “rumble” at the same time as other movements, such as yawning or eye closing etc, and then learnt how to do it in isolation (I.e. without other movements)					Yes	Earphones (e.g. volume control, change track),Smartphone functions,Control a computer as a switch to “select” with eye- or head-tracking,Gaming		No	25 to 34	Female		2021-05-08 00:54:06 UTC
650994-650985-77876294	Yes	No						No		No	Yes	Don’t know		Yes	25 to 34	Female	Fundraiser	2021-05-10 11:35:28 UTC
650994-650985-77914748	Yes	Yes	Under 6 years	While yawning,In isolation (i.e. I can do it without any other movements)		I can “rumble” in isolation (I.e. without other movements), and found that I could just do it without training	I don't remember, since I think I've always been able to do this, but it's definitely possible that I first noticed this sound while yawning. I suppose if one already notices something while yawning, they could just concentrate on the tension they feel in their ears or whatever else they feel when they yawn, and then try to replicate that without yawning, but for me it's something I've been able …				Yes	Earphones (e.g. volume control, change track),Smartphone functions,Control a computer as a switch to “select” with eye- or head-tracking,Assistive technology software ( e.g. for people with limited communication),Gaming,Don’t know	general telepathy (if it doesn't wear our your ears and give you tinnitus or something...I've never really tried to build up this muscle, so I don't know if using it as much as e.g. we use smartphones is safe...I feel like probably not), hands-free driving (or anything), some kind of music function like keeping a beat, the ability to dial 911 or hit a panic button (but that's a smartphone functio…	No	25 to 34	Male	computer science (programming, software, research, cyber security, etc.)	2021-05-10 20:34:37 UTC
650994-650985-77986714	Yes	Yes	Can't remember	While yawning,While closing eyes tightly,While clenching teeth,While opening mouth wide,In isolation (i.e. I can do it without any other movements)		I can “rumble” in isolation (I.e. without other movements), and found that I could just do it without training	I’m not sure I’m afraid, I’ve known this for a long time but never had words to describe the sensation				Yes	Earphones (e.g. volume control, change track)		Yes	25 to 34	Female	Bookseller	2021-05-11 17:54:53 UTC
650994-650985-77986812	Yes	Yes	Can't remember	While yawning,In isolation (i.e. I can do it without any other movements)		I noticed that I could “rumble” at the same time as other movements, such as yawning or eye closing etc, and then learnt how to do it in isolation (I.e. without other movements)					Dont know	Earphones (e.g. volume control, change track),Assistive technology software ( e.g. for people with limited communication),Hearing aids (e.g. volume control)	No	Yes	25 to 34	Female	Doctor	2021-05-11 17:55:49 UTC
650994-650985-77986722	Yes	Yes	25 to 34 years	While yawning,While closing eyes tightly,While opening mouth wide							Yes	Earphones (e.g. volume control, change track),Smartphone functions,Assistive technology software ( e.g. for people with limited communication)		Yes	25 to 34	Female	None due to disability	2021-05-11 17:55:49 UTC
650994-650985-77986871	Yes	Yes	25 to 34 years	Other	When ever I like	I can “rumble” in isolation (I.e. without other movements), and found that I could just do it without training					Yes	Earphones (e.g. volume control, change track),Smartphone functions,Control a computer as a switch to “select” with eye- or head-tracking	No	Yes	25 to 34	Male	Contract manager	2021-05-11 17:56:06 UTC
650994-650985-77986872	Yes	Yes	Can't remember	While yawning,While closing eyes tightly,In isolation (i.e. I can do it without any other movements)		I can “rumble” in isolation (I.e. without other movements), and found that I could just do it without training					Yes	Earphones (e.g. volume control, change track)		Yes	25 to 34	Female	Policy advisor	2021-05-11 17:56:35 UTC
650994-650985-77986850	Yes	Yes	6 to 11 years	While yawning,While closing eyes tightly							No			No	25 to 34	Female		2021-05-11 17:56:58 UTC
650994-650985-77987094	Yes	Yes	25 to 34 years	While yawning,While closing eyes tightly,While clenching teeth,While opening mouth wide,In isolation (i.e. I can do it without any other movements)		I can “rumble” in isolation (I.e. without other movements), and found that I could just do it without training					Yes	Earphones (e.g. volume control, change track),Smartphone functions,Assistive technology software ( e.g. for people with limited communication),Gaming		Yes	25 to 34	Female	It professional	2021-05-11 17:57:03 UTC
650994-650985-77986779	Yes	Yes	Can't remember	While yawning							Yes	Earphones (e.g. volume control, change track)		No	25 to 34	Female	Office manager	2021-05-11 17:57:07 UTC
650994-650985-77986897	Yes	No						Yes	Whilst closing my eyelids tightly for a few seconds	No	Yes	Earphones (e.g. volume control, change track)		Yes	25 to 34	Female	Teaching assistant	2021-05-11 17:57:08 UTC
650994-650985-77986899	Yes	Yes	6 to 11 years	In isolation (i.e. I can do it without any other movements)		I can “rumble” in isolation (I.e. without other movements), and found that I could just do it without training	I was a young child and wondered how I made the sound of wind in my eyes indoors and was fascinated by it				Yes	Earphones (e.g. volume control, change track),Gaming		Yes	25 to 34	Female	Home maker	2021-05-11 17:57:15 UTC
650994-650985-77986892	Yes	Yes	Can't remember	While yawning,While opening mouth wide,In isolation (i.e. I can do it without any other movements)		I can “rumble” in isolation (I.e. without other movements), and found that I could just do it without training					Dont know	Assistive technology software ( e.g. for people with limited communication),Hearing aids (e.g. volume control),Cochlear implants (e.g. volume control)		Yes	25 to 34	Female		2021-05-11 17:57:37 UTC
650994-650985-77987455	Yes	Yes	12 to 17 years	In isolation (i.e. I can do it without any other movements)		I can “rumble” in isolation (I.e. without other movements), and found that I could just do it without training					Yes	Earphones (e.g. volume control, change track),Smartphone functions,Sports type helmet camera,Control a computer as a switch to “select” with eye- or head-tracking,Assistive technology software ( e.g. for people with limited communication),Hearing aids (e.g. volume control),Cochlear implants (e.g. volume control),Gaming		Yes	25 to 34	Female	Baker/Conservationist	2021-05-11 17:57:46 UTC
650994-650985-77986770	Yes	Yes	6 to 11 years	While yawning,While opening mouth wide							Yes	Earphones (e.g. volume control, change track),Smartphone functions,Gaming	Use of car indicators	No	25 to 34	Male	Marketing Executive	2021-05-11 17:57:51 UTC
650994-650985-77986800	Yes	Yes	25 to 34 years	While yawning							Yes	Earphones (e.g. volume control, change track),Sports type helmet camera		Yes	25 to 34	Male	Software Developer	2021-05-11 17:57:56 UTC
650994-650985-77986997	Yes	Yes	Can't remember	While yawning		I noticed that I could “rumble” at the same time as other movements, such as yawning or eye closing etc, and then learnt how to do it in isolation (I.e. without other movements)					Yes	Earphones (e.g. volume control, change track),Smartphone functions		Yes	25 to 34	Female	Lecturer	2021-05-11 17:58:05 UTC
650994-650985-77986790	Yes	Yes	25 to 34 years	While yawning							Dont know	Earphones (e.g. volume control, change track)		Yes	25 to 34	Female	Sales manager	2021-05-11 17:58:10 UTC
650994-650985-77986935	Yes	Yes	6 to 11 years	In isolation (i.e. I can do it without any other movements)		I can “rumble” in isolation (I.e. without other movements), and found that I could just do it without training	It’s quite hard to explain but remember being able to do this from a young age. I don’t know how I learned to do it. To explain it’s like putting pressure inbetween your ears which then makes a rumbling sound.				Yes	Earphones (e.g. volume control, change track),Smartphone functions,Control a computer as a switch to “select” with eye- or head-tracking		Yes	25 to 34	Female	Unemployed	2021-05-11 17:58:13 UTC
650994-650985-77987184	Yes	Yes	12 to 17 years	While yawning,While opening mouth wide,In isolation (i.e. I can do it without any other movements)		I can “rumble” in isolation (I.e. without other movements), and found that I could just do it without training					Yes	Earphones (e.g. volume control, change track),Sports type helmet camera		Yes	25 to 34	Female	Accountant	2021-05-11 17:58:23 UTC
650994-650985-77986760	Yes	Yes	18 to 24 years	In isolation (i.e. I can do it without any other movements)		I can “rumble” in isolation (I.e. without other movements), and found that I could just do it without training					Yes	Earphones (e.g. volume control, change track),Smartphone functions		Yes	25 to 34	Female	Nursery practitioner	2021-05-11 17:58:29 UTC
650994-650985-77986804	Yes	Yes	Can't remember	While yawning,While clenching teeth,While opening mouth wide,In isolation (i.e. I can do it without any other movements)		I can “rumble” in isolation (I.e. without other movements), and found that I could just do it without training	Very hard to describe- I just knew that the muscle was there and moved it as though I would with tensing and releasing any other muscle				Dont know	Don’t know		Yes	25 to 34	Female	Support worker	2021-05-11 17:58:40 UTC
650994-650985-77986961	Yes	No						Yes	Whilst closing my eyelids tightly for a few seconds	Yes	Dont know	Don’t know		Yes	25 to 34	Female		2021-05-11 17:58:54 UTC
650994-650985-77986764	Yes	Yes	25 to 34 years	In isolation (i.e. I can do it without any other movements)		I can “rumble” in isolation (I.e. without other movements), and found that I could just do it without training	I can do it when moving my ears, ive been able to do it since being a kid, like knowing you can raise your eyebrows. Sometimes i get ear spasms when i ear sunglasses which i think was where i first noticed as a kid. With glasses on and you look down you tense your ears, just came naturally.				Yes	Earphones (e.g. volume control, change track),Assistive technology software ( e.g. for people with limited communication),Don’t know	Anything that could assist someone who may not have a “normal” function.	Yes	25 to 34	Female		2021-05-11 17:59:37 UTC
650994-650985-77986929	Yes	Yes	Under 6 years	While yawning,While closing eyes tightly,While clenching teeth,While opening mouth wide		I noticed that I could “rumble” at the same time as other movements, such as yawning or eye closing etc, and then learnt how to do it in isolation (I.e. without other movements)	I tense my jaw muscles, as if I'm pulling them away from my face and under my ears				Yes	Earphones (e.g. volume control, change track)		Yes	25 to 34	Female	Probation officer	2021-05-11 17:59:50 UTC
650994-650985-77986744	Yes	Yes	18 to 24 years	In isolation (i.e. I can do it without any other movements)		I can “rumble” in isolation (I.e. without other movements), and found that I could just do it without training					Yes	Earphones (e.g. volume control, change track),Smartphone functions,Assistive technology software ( e.g. for people with limited communication),Hearing aids (e.g. volume control)	Light Switches	Yes	25 to 34	Female	Engineer	2021-05-11 17:59:56 UTC
650994-650985-77987085	Yes	Yes	25 to 34 years	While yawning,While closing eyes tightly							Yes	Earphones (e.g. volume control, change track),Gaming		Yes	25 to 34	Male	Software Developer	2021-05-11 18:00:27 UTC
650994-650985-77986971	Yes	Yes	Can't remember	Other	Tensing my facial muscles	I noticed that I could “rumble” at the same time as other movements, such as yawning or eye closing etc, and then learnt how to do it in isolation (I.e. without other movements)	Just tensing facial muscles and concentrating on sounds I could make. Mostly the rumbling is heard in my left ear rather than right ear				Yes	Earphones (e.g. volume control, change track)	Depending how far you wish to evolve this technology, in future it could be used for automotive technology	No	25 to 34	Female	Reservations Manager	2021-05-11 18:01:11 UTC
650994-650985-77987302	Yes	Yes	Under 6 years	While yawning,While closing eyes tightly,While opening mouth wide		I noticed that I could “rumble” at the same time as other movements, such as yawning or eye closing etc, and then learnt how to do it in isolation (I.e. without other movements)	For some reason I can only set it off in my left ear. Can only hear the rumble in my right ear when yawning. It’s almost like I am tensing the top of yaw				Yes	Earphones (e.g. volume control, change track),Assistive technology software ( e.g. for people with limited communication),Hearing aids (e.g. volume control),Cochlear implants (e.g. volume control)		Yes	25 to 34	Female	Administration	2021-05-11 18:02:42 UTC
650994-650985-77987430	Yes	Yes	Can't remember	In isolation (i.e. I can do it without any other movements)		I can “rumble” in isolation (I.e. without other movements), and found that I could just do it without training					Yes	Earphones (e.g. volume control, change track),Smartphone functions		Yes	25 to 34	Female	Office administrator	2021-05-11 18:03:08 UTC
650994-650985-77986824	Yes	Yes	12 to 17 years	While yawning,While opening mouth wide,In isolation (i.e. I can do it without any other movements)		I can “rumble” in isolation (I.e. without other movements), and found that I could just do it without training	I can’t remember, I think I must have been very young				Yes	Earphones (e.g. volume control, change track)	Television Controls	Yes	25 to 34	Female		2021-05-11 18:03:18 UTC
650994-650985-77987294	Yes	Yes	6 to 11 years	While yawning,While closing eyes tightly,While opening mouth wide							Yes	Earphones (e.g. volume control, change track),Gaming		Yes	25 to 34	Female	Library assistant	2021-05-11 18:04:03 UTC
650994-650985-77987917	Yes	Yes	Under 6 years	While yawning,While closing eyes tightly							Yes	Don’t know		Yes	25 to 34	Female	Teacher	2021-05-11 18:06:11 UTC
650994-650985-77986946	Yes	Yes	12 to 17 years	In isolation (i.e. I can do it without any other movements)		I can “rumble” in isolation (I.e. without other movements), and found that I could just do it without training	I can just do it. However I often have it momentarily when I force a swallow, it’s putting pressure towards the back of your throat ready to swallow, but then slightly pulling on a muscle that slightly moves your ear up/back.				Yes	Earphones (e.g. volume control, change track),Smartphone functions,Control a computer as a switch to “select” with eye- or head-tracking,Assistive technology software ( e.g. for people with limited communication),Hearing aids (e.g. volume control),Cochlear implants (e.g. volume control)		Yes	25 to 34	Female	Branch manager for a building society	2021-05-11 18:06:17 UTC
650994-650985-77987289	Yes	No						Yes	Whilst yawning,Whilst clenching my teeth for a few seconds	Yes	Dont know	Earphones (e.g. volume control, change track),Smartphone functions		No	25 to 34	Female	Community career (end of life)	2021-05-11 18:07:23 UTC
650994-650985-77988020	Yes	Yes	6 to 11 years	In isolation (i.e. I can do it without any other movements)		I noticed that I could “rumble” at the same time as other movements, such as yawning or eye closing etc, and then learnt how to do it in isolation (I.e. without other movements)	Intrigued by the noise and tried to do it myself over and over				Yes	Earphones (e.g. volume control, change track),Smartphone functions,Sports type helmet camera,Gaming		Yes	25 to 34	Female	Immunologist	2021-05-11 18:08:06 UTC
650994-650985-77988123	Yes	Yes	Can't remember	While yawning,In isolation (i.e. I can do it without any other movements)		I can “rumble” in isolation (I.e. without other movements), and found that I could just do it without training					Yes	Earphones (e.g. volume control, change track)		Yes	25 to 34	Female	Project coordinator	2021-05-11 18:09:53 UTC
650994-650985-77987425	Yes	Yes	6 to 11 years	In isolation (i.e. I can do it without any other movements)		I can “rumble” in isolation (I.e. without other movements), and found that I could just do it without training					Yes	Gaming		Yes	25 to 34	Male	Unemployed/ Heart of BS13 Volunteer	2021-05-11 18:11:19 UTC
650994-650985-77987453	Yes	Yes	25 to 34 years	While closing eyes tightly,Other	I can’t always do it on demand, but I do know the noise/sensation you mean, and do experience it sometimes, though involuntarily. Occasionally, I can make it happen with closing my eyes tightly, but it happens more randomly and I haven’t noticed a pattern. I do get it after I yawn at times rather than during.		I didn’t learn as it happens to me involuntarily - however, since I came across your survey and found out about clenching the eyes, I’ve been trying to make it happen! And find that I can make it happen the first time, but not in quick succession.I.e. I have just learned to do it from you.				Yes	Assistive technology software ( e.g. for people with limited communication),Don’t know	I wasn’t sure whether to click that I had a neurological condition - I have several conditions which are genetic in origin but aren’t solely neurological (though they can have neurological features), though the cause is not neurological (at least the cause that has been discovered so far isn’t). So for me, in terms of functions and applications, I feel that ‘ear rumble’ technology would greatly b…	Yes	25 to 34	Female	Unemployed due to illness - but currently writing a book!	2021-05-11 18:11:53 UTC
650994-650985-77987823	Yes	Yes	6 to 11 years	In isolation (i.e. I can do it without any other movements)		I can “rumble” in isolation (I.e. without other movements), and found that I could just do it without training	Try to move your ears				No			Yes	25 to 34	Male	Project Officer	2021-05-11 18:12:01 UTC
650994-650985-77986945	Yes	Yes	12 to 17 years	While yawning,In isolation (i.e. I can do it without any other movements)		I can “rumble” in isolation (I.e. without other movements), and found that I could just do it without training	I'm not sure how to describe it, I just realised one day that I could do it. It requires no particular facial expression or preparation, I can simply do it on command. It's as easy as blinking to 'activate' it, but I have to focus if I want it it to be particularly strong; closing my eyes tightly and tensing can make it stronger.				Yes	Earphones (e.g. volume control, change track),Smartphone functions,Control a computer as a switch to “select” with eye- or head-tracking	Television functions, e-books, kitchen appliances for people with limited movement,	Yes	25 to 34	Female	Service Host at a Supermarket	2021-05-11 18:13:47 UTC
650994-650985-77988781	Yes	Yes	6 to 11 years	In isolation (i.e. I can do it without any other movements)		I can “rumble” in isolation (I.e. without other movements), and found that I could just do it without training					Dont know	Don’t know		Yes	25 to 34	Female	Support Worker	2021-05-11 18:15:09 UTC
650994-650985-77986798	Yes	Yes	6 to 11 years	Other	When wiggling my ears	I can “rumble” in isolation (I.e. without other movements), and found that I could just do it without training	I would originally have described it as a tensing of the inner ear which results in (what I always thought was) a rushing of blood through veins sound. First started by trying to wiggle ears back and forth, now I am able to activate the muscle independently. It can be focused and the inner ear muscle flexed for longer and harder (louder) when tensing other muscles on head - (eye lids, ears, foreh…				Yes	Earphones (e.g. volume control, change track),Sports type helmet camera,Control a computer as a switch to “select” with eye- or head-tracking,Assistive technology software ( e.g. for people with limited communication),Hearing aids (e.g. volume control),Cochlear implants (e.g. volume control),Gaming	Lighting	Yes	25 to 34	Male	Teaching Technologist	2021-05-11 18:16:44 UTC
650994-650985-77988810	Yes	Yes	6 to 11 years	In isolation (i.e. I can do it without any other movements)		I can “rumble” in isolation (I.e. without other movements), and found that I could just do it without training					No			Yes	25 to 34	Male	Project Officer	2021-05-11 18:16:48 UTC
650994-650985-77989659	Yes	Yes	Can't remember	While yawning,In isolation (i.e. I can do it without any other movements)		I can “rumble” in isolation (I.e. without other movements), and found that I could just do it without training					Yes	Earphones (e.g. volume control, change track),Smartphone functions,Sports type helmet camera,Control a computer as a switch to “select” with eye- or head-tracking,Gaming		Yes	25 to 34	Male	Taxi driver	2021-05-11 18:33:05 UTC
650994-650985-77989503	Yes	Yes	Can't remember	In isolation (i.e. I can do it without any other movements)							No			No	25 to 34	Male	Retail assistant	2021-05-11 19:03:54 UTC
650994-650985-77991268	Yes	Yes	Can't remember	While yawning,In isolation (i.e. I can do it without any other movements)		I can “rumble” in isolation (I.e. without other movements), and found that I could just do it without training					Yes	Earphones (e.g. volume control, change track),Sports type helmet camera,Control a computer as a switch to “select” with eye- or head-tracking,Assistive technology software ( e.g. for people with limited communication),Hearing aids (e.g. volume control)		Yes	25 to 34	Male	Photographer	2021-05-11 19:04:10 UTC
650994-650985-77991741	Yes	Yes	18 to 24 years	While yawning,While closing eyes tightly							Yes	Smartphone functions		Yes	25 to 34	Female	nursery assisstant	2021-05-11 19:04:44 UTC
650994-650985-77992309	Yes	Yes	Can't remember	While yawning,While opening mouth wide							Yes	Earphones (e.g. volume control, change track)		Yes	25 to 34	Female		2021-05-11 19:15:32 UTC
650994-650985-77993993	Yes	Yes	25 to 34 years	In isolation (i.e. I can do it without any other movements)		I can “rumble” in isolation (I.e. without other movements), and found that I could just do it without training					Dont know	Control a computer as a switch to “select” with eye- or head-tracking,Assistive technology software ( e.g. for people with limited communication),Hearing aids (e.g. volume control),Cochlear implants (e.g. volume control)		Yes	25 to 34	Female	Teacher	2021-05-11 19:47:14 UTC
650994-650985-77994472	Yes	Yes	12 to 17 years	While yawning,While closing eyes tightly							Yes	Earphones (e.g. volume control, change track)		Yes	25 to 34	Female	Government worker	2021-05-11 19:52:06 UTC
650994-650985-77993956	Yes	No						Yes	Whilst yawning	No	Yes	Earphones (e.g. volume control, change track),Smartphone functions		No	25 to 34	Female	Marketing manager	2021-05-11 20:09:03 UTC
650994-650985-77997788	Yes	Yes	18 to 24 years	While yawning,In isolation (i.e. I can do it without any other movements)		I can “rumble” in isolation (I.e. without other movements), and found that I could just do it without training	Can’t describe how I do it.				Dont know	Earphones (e.g. volume control, change track),Assistive technology software ( e.g. for people with limited communication),Hearing aids (e.g. volume control),Gaming		Yes	25 to 34	Male	Personal Trainer	2021-05-11 21:06:43 UTC
650994-650985-77998043	Yes	Yes	12 to 17 years	While yawning,While closing eyes tightly,While opening mouth wide,In isolation (i.e. I can do it without any other movements)		I can “rumble” in isolation (I.e. without other movements), and found that I could just do it without training					Yes	Earphones (e.g. volume control, change track),Assistive technology software ( e.g. for people with limited communication),Hearing aids (e.g. volume control),Cochlear implants (e.g. volume control)		Yes	25 to 34	Female	Veterinary nurse	2021-05-11 21:09:18 UTC
650994-650985-77998104	Yes	Yes	18 to 24 years	While yawning,While closing eyes tightly							Dont know	Don’t know		Yes	25 to 34	Female		2021-05-11 21:09:54 UTC
650994-650985-78032181	Yes	Yes	Can't remember	While yawning,While closing eyes tightly,In isolation (i.e. I can do it without any other movements)		I can “rumble” in isolation (I.e. without other movements), and found that I could just do it without training					Dont know	Assistive technology software ( e.g. for people with limited communication),Hearing aids (e.g. volume control),Cochlear implants (e.g. volume control)		Yes	25 to 34	Female		2021-05-12 11:54:02 UTC
650994-650985-78032317	Yes	Yes	Can't remember	While closing eyes tightly,While clenching teeth		I learnt how to rumble in isolation (I.e. without other movements) from someone else (either personally or on the internet).	It is sort of a combination of pressing my eyes closed, holding my tongue against the roof of my mouth, and sort of pretending I'm going to stifle a sneeze.				Yes	Don’t know	VR headset	Yes	25 to 34	Male	Teaching Technician	2021-05-12 11:58:04 UTC
650994-650985-78036423	Yes	Yes	6 to 11 years	While yawning,In isolation (i.e. I can do it without any other movements)		I can “rumble” in isolation (I.e. without other movements), and found that I could just do it without training					No			Yes	25 to 34	Female		2021-05-12 12:32:49 UTC
650994-650985-78037239	Yes	No						No		Yes	Yes	Earphones (e.g. volume control, change track),Smartphone functions,Sports type helmet camera,Control a computer as a switch to “select” with eye- or head-tracking,Assistive technology software ( e.g. for people with limited communication),Hearing aids (e.g. volume control),Cochlear implants (e.g. volume control),Gaming	Snoozing an alarm clock, switching lights on/off	No	25 to 34	Female		2021-05-12 12:43:10 UTC
650994-650985-78069210	Yes	Yes	Can't remember	In isolation (i.e. I can do it without any other movements)		I can “rumble” in isolation (I.e. without other movements), and found that I could just do it without training	Not to sure how I learned how todo it I just have always been able todo i can start and stop it when ever I like				Yes	Sports type helmet camera,Gaming		Yes	25 to 34	Male	Farm hand	2021-05-12 20:34:34 UTC
650994-650985-78072817	Yes	Yes	6 to 11 years	While yawning,In isolation (i.e. I can do it without any other movements)		I can “rumble” in isolation (I.e. without other movements), and found that I could just do it without training	Imagine that you are making the effort to take in air to your lungs like in a big yawn but without the action of breathing. The sensation inside the ears is the pressure that makes the rumbling. If you hear something different while doing this, this is the right way. You can practice by doing this and feel the pressure in intervals of 1 second or trying to hold it to hear a constant rumble. The c…				Yes	Earphones (e.g. volume control, change track),Smartphone functions,Control a computer as a switch to “select” with eye- or head-tracking,Gaming	Car stereo/functions	No	25 to 34	Male	Sales	2021-05-12 22:30:10 UTC
650994-650985-78079617	Yes	Yes	12 to 17 years	While yawning,In isolation (i.e. I can do it without any other movements)		I can “rumble” in isolation (I.e. without other movements), and found that I could just do it without training					Yes	Earphones (e.g. volume control, change track)		Yes	25 to 34	Female	Market research	2021-05-13 07:00:00 UTC
650994-650985-78186342	Yes	Yes	Under 6 years	In isolation (i.e. I can do it without any other movements)		I can “rumble” in isolation (I.e. without other movements), and found that I could just do it without training					Yes	Earphones (e.g. volume control, change track),Smartphone functions,Control a computer as a switch to “select” with eye- or head-tracking,Assistive technology software ( e.g. for people with limited communication),Hearing aids (e.g. volume control),Cochlear implants (e.g. volume control),Gaming		No	25 to 34	Male		2021-05-14 14:22:59 UTC
650994-650985-78203425	Yes	Yes	6 to 11 years	While yawning,While closing eyes tightly							Yes	Earphones (e.g. volume control, change track),Assistive technology software ( e.g. for people with limited communication),Hearing aids (e.g. volume control)		Yes	25 to 34	Male	Administrative Accountant/Runner/Musician	2021-05-14 19:57:20 UTC
650994-650985-78216666	Yes	Yes	25 to 34 years	While yawning,While closing eyes tightly,While opening mouth wide,Other	Smiling with my cheeks raised as high as I can push them.						Dont know	Don’t know		No	25 to 34	Male	Archaeologist	2021-05-15 10:22:18 UTC
650994-650985-78219401	Yes	Yes	Can't remember	While yawning,While closing eyes tightly							Yes	Earphones (e.g. volume control, change track),Smartphone functions		No	25 to 34			2021-05-15 11:51:14 UTC
650994-650985-78224771	Yes	Yes	Can't remember	While closing eyes tightly,In isolation (i.e. I can do it without any other movements)		I can “rumble” in isolation (I.e. without other movements), and found that I could just do it without training	It’s like the movement you use to move your outer ears, but you’re pulling your ears inwards towards the centre of your head. You can control how strong the rumbling is by varying how much you’re pulling.				Yes	Earphones (e.g. volume control, change track),Sports type helmet camera		No	25 to 34	Male	Software engineer	2021-05-15 15:27:45 UTC
650994-650985-78230005	Yes	Yes	6 to 11 years	While yawning,While clenching teeth,While opening mouth wide,In isolation (i.e. I can do it without any other movements)		I can “rumble” in isolation (I.e. without other movements), and found that I could just do it without training					Yes	Earphones (e.g. volume control, change track),Smartphone functions,Sports type helmet camera,Control a computer as a switch to “select” with eye- or head-tracking,Assistive technology software ( e.g. for people with limited communication),Hearing aids (e.g. volume control),Cochlear implants (e.g. volume control),Gaming		Yes	25 to 34	Female	Police officer	2021-05-15 19:13:54 UTC
650994-650985-78252343	Yes	Yes	Can't remember	In isolation (i.e. I can do it without any other movements)		I can “rumble” in isolation (I.e. without other movements), and found that I could just do it without training					Yes	Assistive technology software ( e.g. for people with limited communication),Hearing aids (e.g. volume control),Cochlear implants (e.g. volume control)		Yes	25 to 34	Female	Insurance advisor	2021-05-16 16:16:53 UTC
650994-650985-78252418	Yes	No						Yes	Whilst yawning,Whilst clenching my teeth for a few seconds	Yes	No			No	25 to 34	Male	Public Health Research	2021-05-16 16:24:07 UTC
650994-650985-78270559	Yes	No						Yes	Whilst closing my eyelids tightly for a few seconds	No	Yes	Earphones (e.g. volume control, change track),Smartphone functions,Control a computer as a switch to “select” with eye- or head-tracking,Assistive technology software ( e.g. for people with limited communication)		No	25 to 34	Female	Occupational Therapist	2021-05-17 07:58:31 UTC
650994-650985-78318122	Yes	Yes	12 to 17 years	While yawning,While opening mouth wide,In isolation (i.e. I can do it without any other movements)		I noticed that I could “rumble” at the same time as other movements, such as yawning or eye closing etc, and then learnt how to do it in isolation (I.e. without other movements)					Yes	Earphones (e.g. volume control, change track),Smartphone functions		No	25 to 34	Male		2021-05-17 15:12:51 UTC
650994-650985-78443283	Yes	No						Yes	Whilst yawning,Whilst closing my eyelids tightly for a few seconds	No	Dont know	Earphones (e.g. volume control, change track),Smartphone functions,Assistive technology software ( e.g. for people with limited communication)		No	25 to 34	Female	Deputy Education Service Manager	2021-05-19 12:48:31 UTC
650994-650985-78665564	Yes	Yes	Can't remember	While yawning,While clenching teeth,While opening mouth wide,In isolation (i.e. I can do it without any other movements)		I can “rumble” in isolation (I.e. without other movements), and found that I could just do it without training	Can’t remember how I learnt it.				Yes	Earphones (e.g. volume control, change track),Smartphone functions,Sports type helmet camera,Control a computer as a switch to “select” with eye- or head-tracking,Assistive technology software ( e.g. for people with limited communication),Hearing aids (e.g. volume control)		Yes	25 to 34	Male	Agronomist	2021-05-23 19:52:55 UTC
650994-650985-78673552	Yes	Yes	18 to 24 years	While yawning,While closing eyes tightly,While clenching teeth,Other	I sometimes force inside my ear which I cant explain…. Creates a click sound in my ear	I can “rumble” in isolation (I.e. without other movements), and found that I could just do it without training					Yes	Earphones (e.g. volume control, change track),Smartphone functions,Sports type helmet camera,Control a computer as a switch to “select” with eye- or head-tracking,Assistive technology software ( e.g. for people with limited communication),Hearing aids (e.g. volume control),Gaming	Ues I have hearing disability, maybe I could help regarding this research	Yes	25 to 34	Male		2021-05-24 06:08:43 UTC
650994-650985-78690821	Yes	Yes	Can't remember	While yawning,While closing eyes tightly		I noticed that I could “rumble” at the same time as other movements, such as yawning or eye closing etc, and then learnt how to do it in isolation (I.e. without other movements)					No			Yes	25 to 34	Male	Creative Director	2021-05-24 11:08:15 UTC
650994-650985-78691651	Yes	No						No		No	Yes	Don’t know		No	25 to 34	Female	Account Manager	2021-05-24 11:52:19 UTC
650994-650985-78731472	Yes	Yes	Under 6 years	While yawning,While closing eyes tightly,In isolation (i.e. I can do it without any other movements)		I noticed that I could “rumble” at the same time as other movements, such as yawning or eye closing etc, and then learnt how to do it in isolation (I.e. without other movements)					Yes	Earphones (e.g. volume control, change track),Smartphone functions,Sports type helmet camera,Gaming		Yes	25 to 34	Male	Team leader in wastewater	2021-05-24 20:55:51 UTC
650994-650985-78761412	Yes	Yes	12 to 17 years	While yawning,While closing eyes tightly,While clenching teeth							Yes	Sports type helmet camera,Don’t know		Yes	25 to 34	Male		2021-05-25 11:05:10 UTC
650994-650985-78973839	Yes	Yes	Can't remember	While yawning,While clenching teeth,While opening mouth wide,In isolation (i.e. I can do it without any other movements)		I can “rumble” in isolation (I.e. without other movements), and found that I could just do it without training					Yes	Earphones (e.g. volume control, change track),Smartphone functions,Sports type helmet camera		Yes	25 to 34	Male	Systems Engineer - Medical Technology	2021-05-28 13:19:01 UTC
650994-650985-79019485	Yes	Yes	Under 6 years	In isolation (i.e. I can do it without any other movements)		I can “rumble” in isolation (I.e. without other movements), and found that I could just do it without training					Dont know	Assistive technology software ( e.g. for people with limited communication),Hearing aids (e.g. volume control),Cochlear implants (e.g. volume control)	Glasses from dark to clear when going inside and outside so don’t have to take prescription glasses on and off	Yes	25 to 34	Female	Solicitor	2021-05-29 17:01:19 UTC
650994-650985-79040108	Yes	Yes	6 to 11 years	While closing eyes tightly,While clenching teeth,While opening mouth wide							Yes	Earphones (e.g. volume control, change track),Smartphone functions,Cochlear implants (e.g. volume control)	Send SOS signals to the police when I am in danger of being harmed	No	25 to 34	Male	Businessman	2021-05-30 18:13:29 UTC
650994-650985-79046491	Yes	Yes	25 to 34 years	In isolation (i.e. I can do it without any other movements)		I can “rumble” in isolation (I.e. without other movements), and found that I could just do it without training					Yes	Earphones (e.g. volume control, change track),Smartphone functions,Sports type helmet camera,Hearing aids (e.g. volume control)		Yes	25 to 34	Female	advertising	2021-05-31 02:52:45 UTC
650994-650985-79141566	Yes	No						Yes	Whilst yawning	Yes	Yes	Earphones (e.g. volume control, change track),Control a computer as a switch to “select” with eye- or head-tracking,Assistive technology software ( e.g. for people with limited communication),Hearing aids (e.g. volume control),Cochlear implants (e.g. volume control)		No	25 to 34	Female		2021-06-02 05:35:17 UTC
650994-650985-79150734	Yes	No						No		No	Dont know	Earphones (e.g. volume control, change track),Smartphone functions		Yes	25 to 34	Female	Student	2021-06-02 09:18:34 UTC
650994-650985-79172789	Yes	Yes	6 to 11 years	While yawning							Dont know	Control a computer as a switch to “select” with eye- or head-tracking,Assistive technology software ( e.g. for people with limited communication)		No	25 to 34	Male	Web developer	2021-06-02 14:43:44 UTC
650994-650985-79247995	Yes	No						No		No	Dont know	Earphones (e.g. volume control, change track),Control a computer as a switch to “select” with eye- or head-tracking,Assistive technology software ( e.g. for people with limited communication),Hearing aids (e.g. volume control),Cochlear implants (e.g. volume control),Gaming		No	25 to 34	Male	Software Engineer	2021-06-03 22:34:48 UTC
650994-650985-79433058	Yes	Yes	Under 6 years	While yawning,In isolation (i.e. I can do it without any other movements),Other	Sometimes when I swallow	I can “rumble” in isolation (I.e. without other movements), and found that I could just do it without training					Dont know	Control a computer as a switch to “select” with eye- or head-tracking,Assistive technology software ( e.g. for people with limited communication),Hearing aids (e.g. volume control),Cochlear implants (e.g. volume control),Gaming	A safety device for women, like a modern rape alarm that could be descreetly triggered to summon help/sound an alarm	Yes	25 to 34	Female	NHS data	2021-06-08 12:45:05 UTC
650994-650985-79438855	Yes	Yes	6 to 11 years	While yawning,While closing eyes tightly,While clenching teeth,While opening mouth wide,In isolation (i.e. I can do it without any other movements)		I can “rumble” in isolation (I.e. without other movements), and found that I could just do it without training					Yes	Smartphone functions,Sports type helmet camera,Control a computer as a switch to “select” with eye- or head-tracking		No	25 to 34	Male		2021-06-08 14:01:34 UTC
650994-650985-79442456	Yes	Yes	6 to 11 years	In isolation (i.e. I can do it without any other movements)		I can “rumble” in isolation (I.e. without other movements), and found that I could just do it without training	learend this too long ago too remeber how				Yes	Earphones (e.g. volume control, change track),Smartphone functions,Control a computer as a switch to “select” with eye- or head-tracking	ear plugs to block out loud sound but dectivate when eg music stop to talk to someone	Yes	25 to 34	Male	medical student	2021-06-08 14:48:08 UTC
650994-650985-79535928	Yes	Yes	6 to 11 years	While yawning,While clenching teeth							Yes	Earphones (e.g. volume control, change track),Smartphone functions		No	25 to 34	Female	Student	2021-06-09 23:52:50 UTC
650994-650985-79590797	Yes	Yes	12 to 17 years	While yawning,While opening mouth wide,In isolation (i.e. I can do it without any other movements)		I can “rumble” in isolation (I.e. without other movements), and found that I could just do it without training	I have always been able to move my ears using the muscles in my ears, when I tense this muscle I can often hear the rumbling sound described above. What you need to do is tense the muscles towards the end of the jaw, this will rise and fall your ears.				Yes	Earphones (e.g. volume control, change track),Smartphone functions	Google Home.	Yes	25 to 34	Male	Police Constable	2021-06-10 17:18:34 UTC
650994-650985-79601810	Yes	Yes	Can't remember	While yawning,While closing eyes tightly,While opening mouth wide		I can “rumble” in isolation (I.e. without other movements), and found that I could just do it without training					Yes	Earphones (e.g. volume control, change track),Smartphone functions		Yes	25 to 34	Male	Support worker	2021-06-10 21:44:26 UTC
650994-650985-79661601	Yes	Yes	12 to 17 years	While yawning,In isolation (i.e. I can do it without any other movements)		I can “rumble” in isolation (I.e. without other movements), and found that I could just do it without training					Yes	Earphones (e.g. volume control, change track),Assistive technology software ( e.g. for people with limited communication),Hearing aids (e.g. volume control)		No	25 to 34	Male	Bartend	2021-06-11 23:11:50 UTC
650994-650985-79968701	Yes	Yes	12 to 17 years	While yawning		I noticed that I could “rumble” at the same time as other movements, such as yawning or eye closing etc, and then learnt how to do it in isolation (I.e. without other movements)					Yes	Earphones (e.g. volume control, change track),Smartphone functions		Yes	25 to 34	Female	UX researcher	2021-06-17 13:01:42 UTC
650994-650985-80755305	Yes	Yes	18 to 24 years	In isolation (i.e. I can do it without any other movements)		I can “rumble” in isolation (I.e. without other movements), and found that I could just do it without training	pretend to close your ears off. concentrate				Yes	Earphones (e.g. volume control, change track),Smartphone functions,Control a computer as a switch to “select” with eye- or head-tracking,Assistive technology software ( e.g. for people with limited communication),Hearing aids (e.g. volume control)		No	25 to 34	Female	SLT	2021-07-02 12:50:12 UTC
650994-650985-80770607	Yes	No						Yes		Yes	Yes	Don’t know		No	25 to 34	Male		2021-07-02 17:50:51 UTC
650994-650985-80772585	Yes	Yes	12 to 17 years	In isolation (i.e. I can do it without any other movements)		I can “rumble” in isolation (I.e. without other movements), and found that I could just do it without training					Yes	Earphones (e.g. volume control, change track),Smartphone functions,Control a computer as a switch to “select” with eye- or head-tracking		No	25 to 34	Male	Engineer / Project Manager	2021-07-02 19:11:53 UTC
650994-650985-80787839	Yes	Yes	Can't remember	While closing eyes tightly,While opening mouth wide,In isolation (i.e. I can do it without any other movements)		I can “rumble” in isolation (I.e. without other movements), and found that I could just do it without training					Yes	Earphones (e.g. volume control, change track),Gaming		No	25 to 34	Male		2021-07-03 20:05:36 UTC
650994-650985-80800197	Yes	Yes	Can't remember	While yawning,While opening mouth wide							Yes	Earphones (e.g. volume control, change track),Smartphone functions,Sports type helmet camera,Control a computer as a switch to “select” with eye- or head-tracking,Assistive technology software ( e.g. for people with limited communication),Cochlear implants (e.g. volume control)		No	25 to 34	Male		2021-07-03 22:18:24 UTC
650994-650985-80800307	Yes	Yes	Can't remember	While yawning,While closing eyes tightly,While opening mouth wide							Yes	Earphones (e.g. volume control, change track),Control a computer as a switch to “select” with eye- or head-tracking,Assistive technology software ( e.g. for people with limited communication)		No	25 to 34	Female	Teacher	2021-07-03 22:28:44 UTC
650994-650985-80859486	Yes	Yes	Can't remember	While yawning,While closing eyes tightly,While opening mouth wide							Yes	Earphones (e.g. volume control, change track)	The engine stop switch on a motorcyle/triggering an emergency call when the driver gets separated from the machine.	No	25 to 34	Male	IT pro	2021-07-05 15:01:54 UTC
650994-650985-81061733	Yes	Yes	Can't remember	While yawning,While closing eyes tightly,While clenching teeth,While opening mouth wide							Yes	Earphones (e.g. volume control, change track),Smartphone functions,Control a computer as a switch to “select” with eye- or head-tracking,Hearing aids (e.g. volume control),Gaming		No	25 to 34	Male		2021-07-09 10:25:04 UTC
650994-650985-81076781	Yes	Yes	18 to 24 years	While yawning,While closing eyes tightly,While clenching teeth,While opening mouth wide,In isolation (i.e. I can do it without any other movements)		I noticed that I could “rumble” at the same time as other movements, such as yawning or eye closing etc, and then learnt how to do it in isolation (I.e. without other movements)					Yes	Sports type helmet camera,Control a computer as a switch to “select” with eye- or head-tracking		Yes	25 to 34	Male	Engineer	2021-07-09 14:18:30 UTC
650994-650985-81077558	Yes	Yes	6 to 11 years	While yawning,In isolation (i.e. I can do it without any other movements)		I can “rumble” in isolation (I.e. without other movements), and found that I could just do it without training	I sor of jus ighten my throat and try to fold my ears in half at the same time and it happens				Yes	Earphones (e.g. volume control, change track),Smartphone functions,Gaming		Yes	25 to 34	Male	Live Sound Engineer	2021-07-09 14:30:46 UTC
650994-650985-81126068	Yes	Yes	6 to 11 years	While closing eyes tightly,While opening mouth wide,In isolation (i.e. I can do it without any other movements)		I noticed that I could “rumble” at the same time as other movements, such as yawning or eye closing etc, and then learnt how to do it in isolation (I.e. without other movements)	Try to do the "rumble" with other movements (yawning etc.) and remember how it feels and what it sounds like. Then try to tighten/stiffen your muscels/tendons right inside your head, like its a muscle chord in the middle of your yaw, connected somehow to ears and nose.				Dont know	Control a computer as a switch to “select” with eye- or head-tracking,Assistive technology software ( e.g. for people with limited communication),Hearing aids (e.g. volume control)	Some kind of "emergency button" as the "rumble" is very specific and invisible.	No	25 to 34	Male	pharmaceutical industry	2021-07-11 12:42:32 UTC
650994-650985-81191205	Yes	Yes	Can't remember	In isolation (i.e. I can do it without any other movements)		I can “rumble” in isolation (I.e. without other movements), and found that I could just do it without training					Yes	Earphones (e.g. volume control, change track),Smartphone functions,Gaming		No	25 to 34	Male		2021-07-13 04:45:17 UTC
650994-650985-81191786	Yes	Yes	18 to 24 years	While yawning,While opening mouth wide,In isolation (i.e. I can do it without any other movements)		I noticed that I could “rumble” at the same time as other movements, such as yawning or eye closing etc, and then learnt how to do it in isolation (I.e. without other movements)	it feels good also if i have a cold or if i have air pressure on my ears (while driving fast down a hill)				Yes	Earphones (e.g. volume control, change track)	during presentations "klick next page"	No	25 to 34	Male	engineer	2021-07-13 05:41:19 UTC
650994-650985-81229905	Yes	Yes	25 to 34 years	While clenching teeth,While opening mouth wide,In isolation (i.e. I can do it without any other movements)		I can “rumble” in isolation (I.e. without other movements), and found that I could just do it without training,I noticed that I could “rumble” at the same time as other movements, such as yawning or eye closing etc, and then learnt how to do it in isolation (I.e. without other movements)					Dont know	Earphones (e.g. volume control, change track),Control a computer as a switch to “select” with eye- or head-tracking,Cochlear implants (e.g. volume control)		No	25 to 34	Male	programmer	2021-07-13 16:17:23 UTC
650994-650985-81236770	Yes	Yes	Can't remember	While closing eyes tightly,While clenching teeth,In isolation (i.e. I can do it without any other movements)		I can “rumble” in isolation (I.e. without other movements), and found that I could just do it without training	Build a pressure in your cheeks and continue the pressure to the top- back of them, imagine a hummingbird in your head (sorry english us not my motherlanguage)				Yes	Earphones (e.g. volume control, change track),Smartphone functions,Sports type helmet camera,Control a computer as a switch to “select” with eye- or head-tracking,Assistive technology software ( e.g. for people with limited communication),Hearing aids (e.g. volume control),Gaming	Smart homes	No	25 to 34	Female		2021-07-13 18:34:17 UTC
650994-650985-81241607	Yes	No						No		No	No			No	25 to 34	Female	UX Accessibility Specialist	2021-07-13 20:49:15 UTC
650994-650985-81426809	Yes	Yes	Under 6 years	In isolation (i.e. I can do it without any other movements)		I can “rumble” in isolation (I.e. without other movements), and found that I could just do it without training					Yes	Earphones (e.g. volume control, change track),Smartphone functions,Control a computer as a switch to “select” with eye- or head-tracking		No	25 to 34	Female	Professor	2021-07-17 21:08:55 UTC
650994-650985-81429963	Yes	Yes	Under 6 years	In isolation (i.e. I can do it without any other movements)		I can “rumble” in isolation (I.e. without other movements), and found that I could just do it without training					Yes	Earphones (e.g. volume control, change track),Smartphone functions,Sports type helmet camera,Control a computer as a switch to “select” with eye- or head-tracking,Assistive technology software ( e.g. for people with limited communication),Hearing aids (e.g. volume control),Cochlear implants (e.g. volume control),Gaming		No	25 to 34	Male	IT	2021-07-18 02:54:09 UTC
650994-650985-81507002	Yes	No						No		No	Yes	Earphones (e.g. volume control, change track),Smartphone functions,Sports type helmet camera,Control a computer as a switch to “select” with eye- or head-tracking		No	25 to 34	Female	GP	2021-07-20 05:11:20 UTC
650994-650985-81587069	Yes	Yes	6 to 11 years	While yawning,While closing eyes tightly,While clenching teeth,While opening mouth wide,In isolation (i.e. I can do it without any other movements),Other	When I choose to rumble	I can “rumble” in isolation (I.e. without other movements), and found that I could just do it without training					Yes	Earphones (e.g. volume control, change track),Smartphone functions,Sports type helmet camera,Control a computer as a switch to “select” with eye- or head-tracking,Assistive technology software ( e.g. for people with limited communication),Hearing aids (e.g. volume control),Cochlear implants (e.g. volume control),Gaming		No	25 to 34	Male	IT	2021-07-21 15:28:35 UTC
650994-650985-81675104	Yes	Yes	Can't remember	While closing eyes tightly,In isolation (i.e. I can do it without any other movements),Other	ear wiggling	I can “rumble” in isolation (I.e. without other movements), and found that I could just do it without training					No			No	25 to 34	Male	computer engineer	2021-07-23 13:56:32 UTC
650994-650985-81883182	Yes	Yes	12 to 17 years	While closing eyes tightly							Yes	Earphones (e.g. volume control, change track),Smartphone functions		No	25 to 34	Male	Engineer	2021-07-28 21:00:20 UTC
650994-650985-82207621	Yes	Yes	Can't remember	While yawning		I noticed that I could “rumble” at the same time as other movements, such as yawning or eye closing etc, and then learnt how to do it in isolation (I.e. without other movements)					Yes	Earphones (e.g. volume control, change track),Smartphone functions,Sports type helmet camera,Control a computer as a switch to “select” with eye- or head-tracking,Assistive technology software ( e.g. for people with limited communication),Hearing aids (e.g. volume control)	any connected device	No	25 to 34	Male	Researcher of Microsystems	2021-08-06 15:15:05 UTC
650994-650985-82224127	Yes	Yes	6 to 11 years	While yawning,While clenching teeth,In isolation (i.e. I can do it without any other movements),Other	Trying to wiggle ear lobes	I can “rumble” in isolation (I.e. without other movements), and found that I could just do it without training	Being able to wiggle ears is a family trait (on my dad's side) so while practicing to wiggle my own ears I learned to "rumble"				Yes	Earphones (e.g. volume control, change track),Smartphone functions,Control a computer as a switch to “select” with eye- or head-tracking,Assistive technology software ( e.g. for people with limited communication)	No	No	25 to 34	Female		2021-08-07 08:06:34 UTC
650994-650985-82323169	Yes	Yes	18 to 24 years	While yawning,While clenching teeth,While opening mouth wide							Yes	Earphones (e.g. volume control, change track),Smartphone functions,Control a computer as a switch to “select” with eye- or head-tracking		No	25 to 34	Male		2021-08-10 11:26:49 UTC
650994-650985-82346160	Yes	No						No		No	Yes	Earphones (e.g. volume control, change track),Smartphone functions,Assistive technology software ( e.g. for people with limited communication)		Yes	25 to 34	Female	Speech therapist	2021-08-10 23:21:40 UTC
650994-650985-82385964	Yes	Yes	18 to 24 years	While yawning,While clenching teeth,In isolation (i.e. I can do it without any other movements)		I can “rumble” in isolation (I.e. without other movements), and found that I could just do it without training					Yes	Earphones (e.g. volume control, change track),Smartphone functions,Control a computer as a switch to “select” with eye- or head-tracking,Assistive technology software ( e.g. for people with limited communication)		Yes	25 to 34	Female		2021-08-11 22:27:07 UTC
650994-650985-83298843	Yes	Yes	Under 6 years	While yawning,In isolation (i.e. I can do it without any other movements)		I can “rumble” in isolation (I.e. without other movements), and found that I could just do it without training	I've been able to since I was too young to remember, or possibly always.				Yes	Earphones (e.g. volume control, change track),Smartphone functions,Control a computer as a switch to “select” with eye- or head-tracking,Gaming	Bio-authentication identification (security)	No	25 to 34	Male	Software dev	2021-09-09 14:09:59 UTC
650994-650985-83661722	Yes	Yes	6 to 11 years	While yawning,In isolation (i.e. I can do it without any other movements)		I can “rumble” in isolation (I.e. without other movements), and found that I could just do it without training	I couldn't teach someone else how to do it, but for me it's like moving any other muscle. From as far back as I can remember, I have always been able to do it.				Yes	Earphones (e.g. volume control, change track)		No	25 to 34	Female	Physical Therapist Assistant	2021-09-19 01:29:31 UTC
650994-650985-83790881	Yes	Yes	6 to 11 years	While yawning,While closing eyes tightly,While clenching teeth,While opening mouth wide,In isolation (i.e. I can do it without any other movements)		I can “rumble” in isolation (I.e. without other movements), and found that I could just do it without training					Yes	Earphones (e.g. volume control, change track),Control a computer as a switch to “select” with eye- or head-tracking,Gaming		No	25 to 34	Male	Doctor	2021-09-22 07:58:49 UTC
650994-650985-84039628	Yes	No						No		No	Yes	Smartphone functions		No	25 to 34	Male		2021-09-28 08:48:47 UTC
650994-650985-84592339	Yes	Yes	18 to 24 years	While yawning,While opening mouth wide		I can “rumble” in isolation (I.e. without other movements), and found that I could just do it without training,I noticed that I could “rumble” at the same time as other movements, such as yawning or eye closing etc, and then learnt how to do it in isolation (I.e. without other movements)	A friend of mine was telling me about the study and i mentioned that i could do this while yawning. Then tried to make myself do it without yawning and i am able to.				Yes	Earphones (e.g. volume control, change track),Assistive technology software ( e.g. for people with limited communication)		Yes	25 to 34	Female	dental nurse	2021-10-11 11:28:32 UTC
650994-650985-84999679	Yes	Yes	6 to 11 years	While yawning,In isolation (i.e. I can do it without any other movements)		I can “rumble” in isolation (I.e. without other movements), and found that I could just do it without training,I noticed that I could “rumble” at the same time as other movements, such as yawning or eye closing etc, and then learnt how to do it in isolation (I.e. without other movements)	rumble in isolation is rather short. it is longer when closing my eyes. i would describe it as a tension/contraction insinde of my ears.				Dont know	Earphones (e.g. volume control, change track),Assistive technology software ( e.g. for people with limited communication),Hearing aids (e.g. volume control)		No	25 to 34	Female	researcher / lecturer in Psychology	2021-10-20 14:09:15 UTC
650994-650985-85099176	Yes	No						No		No	Yes	Control a computer as a switch to “select” with eye- or head-tracking,Hearing aids (e.g. volume control)		No	25 to 34	Female		2021-10-22 13:50:57 UTC
650994-650985-85367904	Yes	Yes	Can't remember	While yawning,In isolation (i.e. I can do it without any other movements)		I can “rumble” in isolation (I.e. without other movements), and found that I could just do it without training					Yes	Earphones (e.g. volume control, change track),Smartphone functions,Sports type helmet camera,Gaming		No	25 to 34	Male	Programmer	2021-10-28 19:03:52 UTC
650994-650985-86499994	Yes	No						Yes	Whilst clenching my teeth for a few seconds,Whilst opening my mouth wide	No	Yes	Earphones (e.g. volume control, change track),Sports type helmet camera,Control a computer as a switch to “select” with eye- or head-tracking,Gaming		Yes	25 to 34	Male	Scientist	2021-11-22 21:21:52 UTC
650994-650985-87488446	Yes	Yes	Can't remember	In isolation (i.e. I can do it without any other movements)		I can “rumble” in isolation (I.e. without other movements), and found that I could just do it without training	I did not learn it, I just can "move" the inner part of the ears in a way that it "rumbles".				No			No	25 to 34	Female	Product manager	2021-12-13 09:38:54 UTC
650994-650985-87564684	Yes	Yes	Under 6 years	While yawning,While closing eyes tightly,While opening mouth wide		I noticed that I could “rumble” at the same time as other movements, such as yawning or eye closing etc, and then learnt how to do it in isolation (I.e. without other movements)					Yes	Earphones (e.g. volume control, change track)		Yes	25 to 34	Male	IT	2021-12-14 12:23:57 UTC
650994-650985-66474655	Yes	No						Yes	Whilst closing my eyelids tightly for a few seconds	Yes	Yes	Earphones (e.g. volume control, change track),Smartphone functions,Sports type helmet camera,Gaming		Yes	35 to 44	Male	researcher	2020-10-18 19:54:08 UTC
650994-650985-66490148	Yes	Yes	6 to 11 years	While yawning,Other	wiggling ears						Dont know	Hearing aids (e.g. volume control),Cochlear implants (e.g. volume control)		Yes	35 to 44	Female	Office worker	2020-10-19 10:09:13 UTC
650994-650985-66505820	Yes	No						No		No	No			No	35 to 44	Female		2020-10-19 13:06:03 UTC
650994-650985-66537357	Yes	Yes	Under 6 years	In isolation (i.e. I can do it without any other movements)		I can “rumble” in isolation (I.e. without other movements), and found that I could just do it without training	Sorry, that question is like describe how you learnt to walk/use your hands etc. I can't remember				Dont know	Don’t know		No	35 to 44	Male	Teacher	2020-10-20 08:32:48 UTC
650994-650985-66601110	Yes	Yes	6 to 11 years	While yawning,While opening mouth wide,Other	Rubbing my eyes gently when they are closed						No			No	35 to 44	Female	Administrator	2020-10-21 08:35:42 UTC
650994-650985-66644384	Yes	Yes	Can't remember	In isolation (i.e. I can do it without any other movements)		I can “rumble” in isolation (I.e. without other movements), and found that I could just do it without training					No			Yes	35 to 44	Female	Academic	2020-10-21 21:07:01 UTC
650994-650985-66663703	Yes	Yes	12 to 17 years	While yawning,While closing eyes tightly,While opening mouth wide		I noticed that I could “rumble” at the same time as other movements, such as yawning or eye closing etc, and then learnt how to do it in isolation (I.e. without other movements)					Yes	Smartphone functions		No	35 to 44	Male		2020-10-22 11:33:22 UTC
650994-650985-66664819	Yes	No						No		No	Dont know	Don’t know		No	35 to 44	Male		2020-10-22 11:43:42 UTC
650994-650985-66669160	Yes	No						Yes	Whilst yawning	No	Dont know	Don’t know		No	35 to 44	Male		2020-10-22 12:50:42 UTC
650994-650985-66670042	Yes	No						No		No	Dont know	None of the above		No	35 to 44	Female	Event Management	2020-10-22 13:02:32 UTC
650994-650985-66678251	Yes	No						No		No	Yes	Earphones (e.g. volume control, change track),Smartphone functions,Gaming		No	35 to 44	Male		2020-10-22 15:06:54 UTC
650994-650985-66679884	Yes	Yes	Under 6 years	While clenching teeth		I noticed that I could “rumble” at the same time as other movements, such as yawning or eye closing etc, and then learnt how to do it in isolation (I.e. without other movements)					Dont know	Don’t know		No	35 to 44	Male		2020-10-22 15:35:10 UTC
650994-650985-66679772	Yes	No						Yes	Whilst yawning	No	Dont know	Earphones (e.g. volume control, change track),Smartphone functions,Control a computer as a switch to “select” with eye- or head-tracking,Assistive technology software ( e.g. for people with limited communication),Hearing aids (e.g. volume control),Cochlear implants (e.g. volume control)		No	35 to 44	Female	Administrator	2020-10-22 15:50:16 UTC
650994-650985-66690267	Yes	Yes	18 to 24 years	While yawning,While closing eyes tightly							Yes	Smartphone functions		Yes	35 to 44	Female	Lecturer	2020-10-22 19:30:59 UTC
650994-650985-66690754	Yes	Yes	25 to 34 years	While yawning,While closing eyes tightly							Yes	Earphones (e.g. volume control, change track),Smartphone functions,Sports type helmet camera,Control a computer as a switch to “select” with eye- or head-tracking,Assistive technology software ( e.g. for people with limited communication),Hearing aids (e.g. volume control)	Hands free functions whilst driving. Communications during covert surveillance.	Yes	35 to 44	Female	Physiotherapist	2020-10-22 19:52:18 UTC
650994-650985-66691797	Yes	No						No		Yes	Dont know	Don’t know		Yes	35 to 44	Female		2020-10-22 20:18:18 UTC
650994-650985-66693416	Yes	No						Yes	Whilst yawning	Yes	Yes	Earphones (e.g. volume control, change track)		No	35 to 44	Male		2020-10-22 21:27:59 UTC
650994-650985-66708784	Yes	No						Yes	Whilst clenching my teeth for a few seconds	No	Dont know	Don’t know		No	35 to 44	Male	Event management	2020-10-23 09:49:03 UTC
650994-650985-66714552	Yes	Yes	6 to 11 years	While yawning		I can “rumble” in isolation (I.e. without other movements), and found that I could just do it without training					No			No	35 to 44	Male	Manager	2020-10-23 11:21:52 UTC
650994-650985-66717155	Yes	Yes	Can't remember	While closing eyes tightly							Dont know	None of the above	it is not pleasant when I make my ear "rumble", so i am not sure I would like to use it for controlling devices	Yes	35 to 44	Male	researcher	2020-10-23 12:05:18 UTC
650994-650985-66716994	Yes	No						Yes	Whilst closing my eyelids tightly for a few seconds	No	Yes	Earphones (e.g. volume control, change track),Sports type helmet camera,Assistive technology software ( e.g. for people with limited communication),Hearing aids (e.g. volume control),Cochlear implants (e.g. volume control)		Yes	35 to 44	Female		2020-10-23 12:14:41 UTC
650994-650985-66720189	Yes	Yes	12 to 17 years	While yawning,While clenching teeth,While opening mouth wide							Yes	Earphones (e.g. volume control, change track),Assistive technology software ( e.g. for people with limited communication),Cochlear implants (e.g. volume control)		Yes	35 to 44	Male	Sales Manager	2020-10-23 12:51:40 UTC
650994-650985-66720138	Yes	Yes	Can't remember	While yawning,Other	Moving my jaw forward in isolation to any other movement. Sometimes also with a really big yawn but not always	I can “rumble” in isolation (I.e. without other movements), and found that I could just do it without training					No			No	35 to 44	Female	Lecturer	2020-10-23 12:51:56 UTC
650994-650985-66721464	Yes	Yes	35 to 44 years	While yawning,While opening mouth wide							Dont know	Earphones (e.g. volume control, change track),Assistive technology software ( e.g. for people with limited communication),Hearing aids (e.g. volume control)		No	35 to 44	Female	Employee	2020-10-23 13:14:42 UTC
650994-650985-66729899	Yes	Yes	6 to 11 years	While yawning,While closing eyes tightly,While opening mouth wide,In isolation (i.e. I can do it without any other movements)		I noticed that I could “rumble” at the same time as other movements, such as yawning or eye closing etc, and then learnt how to do it in isolation (I.e. without other movements)	thinking to push your eardrums out!				Yes	Earphones (e.g. volume control, change track),Smartphone functions,Sports type helmet camera,Gaming	home automation	Yes	35 to 44	Male	Senior Lecturer	2020-10-23 15:10:00 UTC
650994-650985-66728363	Yes	No						No		No	Dont know	Earphones (e.g. volume control, change track),Control a computer as a switch to “select” with eye- or head-tracking,Assistive technology software ( e.g. for people with limited communication),Hearing aids (e.g. volume control),Cochlear implants (e.g. volume control)		No	35 to 44	Female	Teacher	2020-10-23 15:26:37 UTC
650994-650985-66732371	Yes	No						Yes	Whilst yawning,Whilst closing my eyelids tightly for a few seconds,Whilst clenching my teeth for a few seconds,Whilst opening my mouth wide	No	Dont know	Don’t know		No	35 to 44	Male	Key Accounts Manager	2020-10-23 15:51:00 UTC
650994-650985-66736081	Yes	Yes	18 to 24 years	While yawning							Yes	Earphones (e.g. volume control, change track),Assistive technology software ( e.g. for people with limited communication),Cochlear implants (e.g. volume control)		No	35 to 44	Male	Graphic Designer	2020-10-23 17:24:55 UTC
650994-650985-66736811	Yes	No						Yes	Whilst yawning	No	Yes	Earphones (e.g. volume control, change track)		Yes	35 to 44	Male	electronic engineer	2020-10-23 17:32:09 UTC
650994-650985-66737544	Yes	Yes	Can't remember	While yawning,While closing eyes tightly,While clenching teeth,While opening mouth wide,In isolation (i.e. I can do it without any other movements)		I can “rumble” in isolation (I.e. without other movements), and found that I could just do it without training					Yes	Earphones (e.g. volume control, change track),Sports type helmet camera	Pause/play on a smart TV	Yes	35 to 44	Male	University Lecturer	2020-10-23 17:43:35 UTC
650994-650985-66739748	Yes	Yes	12 to 17 years	While yawning,While closing eyes tightly,While clenching teeth		I noticed that I could “rumble” at the same time as other movements, such as yawning or eye closing etc, and then learnt how to do it in isolation (I.e. without other movements)					Yes	Earphones (e.g. volume control, change track),Smartphone functions,Sports type helmet camera,Control a computer as a switch to “select” with eye- or head-tracking,Hearing aids (e.g. volume control),Gaming		No	35 to 44	Male	Electrical contractor	2020-10-23 18:39:49 UTC
650994-650985-66750095	Yes	Yes	Can't remember	While yawning,While opening mouth wide,In isolation (i.e. I can do it without any other movements)		I can “rumble” in isolation (I.e. without other movements), and found that I could just do it without training					Yes	Earphones (e.g. volume control, change track),Hearing aids (e.g. volume control)		Yes	35 to 44	Female	Customer service	2020-10-24 08:55:36 UTC
650994-650985-66753065	Yes	No						No		No	No			No	35 to 44	Female	Solicitor	2020-10-24 11:10:06 UTC
650994-650985-66758055	Yes	No						No		No	Yes	Earphones (e.g. volume control, change track),Smartphone functions,Control a computer as a switch to “select” with eye- or head-tracking,Assistive technology software ( e.g. for people with limited communication),Hearing aids (e.g. volume control),Cochlear implants (e.g. volume control)		Yes	35 to 44	Female		2020-10-24 14:52:13 UTC
650994-650985-66770218	Yes	No						Yes	Whilst yawning	Yes	Dont know	Earphones (e.g. volume control, change track),Control a computer as a switch to “select” with eye- or head-tracking		Yes	35 to 44	Female	Translator	2020-10-25 11:08:36 UTC
650994-650985-66771759	Yes	Yes	12 to 17 years	While opening mouth wide		I learnt how to rumble in isolation (I.e. without other movements) from someone else (either personally or on the internet).					No			Yes	35 to 44	Female		2020-10-25 12:59:56 UTC
650994-650985-66777987	Yes	No						No		No	Dont know	Don’t know		No	35 to 44	Male		2020-10-25 18:11:43 UTC
650994-650985-66778565	Yes	Yes	Under 6 years	While closing eyes tightly		I noticed that I could “rumble” at the same time as other movements, such as yawning or eye closing etc, and then learnt how to do it in isolation (I.e. without other movements)					Yes	Earphones (e.g. volume control, change track),Control a computer as a switch to “select” with eye- or head-tracking,Gaming		No	35 to 44	Male	Researcher	2020-10-25 18:39:37 UTC
650994-650985-66779065	Yes	No						No		No	Yes	Earphones (e.g. volume control, change track),Smartphone functions,Sports type helmet camera,Control a computer as a switch to “select” with eye- or head-tracking,Cochlear implants (e.g. volume control),Gaming	Sports wearable	Yes	35 to 44	Male	Scientist	2020-10-25 19:09:44 UTC
650994-650985-66782801	Yes	No						Yes	Whilst yawning,Whilst closing my eyelids tightly for a few seconds	No	Yes	Earphones (e.g. volume control, change track),Assistive technology software ( e.g. for people with limited communication),Hearing aids (e.g. volume control),Cochlear implants (e.g. volume control)		Yes	35 to 44	Female	HR Manager	2020-10-25 23:12:38 UTC
650994-650985-66791058	Yes	No						Yes	Whilst closing my eyelids tightly for a few seconds	No	No			Yes	35 to 44	Male	Self employed	2020-10-26 09:49:10 UTC
650994-650985-66795203	Yes	Yes	6 to 11 years	While yawning,While closing eyes tightly							Yes	Earphones (e.g. volume control, change track),Smartphone functions		No	35 to 44	Female	Researcher	2020-10-26 10:54:06 UTC
650994-650985-66841944	Yes	No						Yes	Whilst yawning,Whilst closing my eyelids tightly for a few seconds,Whilst clenching my teeth for a few seconds,Whilst opening my mouth wide	Yes	Yes	Earphones (e.g. volume control, change track)		No	35 to 44	Male	Software Developer	2020-10-26 23:47:38 UTC
650994-650985-66957401	Yes	Yes	Can't remember	While yawning							No			Yes	35 to 44	Male	Biology Lecturer	2020-10-29 12:07:20 UTC
650994-650985-67002047	Yes	Yes	Can't remember	While opening mouth wide,In isolation (i.e. I can do it without any other movements)		I can “rumble” in isolation (I.e. without other movements), and found that I could just do it without training	I would describe it as the bit between your ear and jaw lifts inside. As if squeezing around the ear canal.				Yes	Earphones (e.g. volume control, change track),Smartphone functions		No	35 to 44	Female	Accountant	2020-10-30 09:44:45 UTC
650994-650985-67037024	Yes	Yes	12 to 17 years	While yawning,While closing eyes tightly,Other	It definitely always involves my jaw tensing in someway.	I can “rumble” in isolation (I.e. without other movements), and found that I could just do it without training	Mainly involves tensing the very back on the lower jaw but not a biting sensation as you leave the rope jaw relatively relaxed. It's almost like you are using the muscles that move the lower jaw forward whilst cancelling out the movement backwards by also flexing it forwards. Tensing the lower jaw I guess.				Dont know	Don’t know	I guess anything you couldnt do otherwise	No	35 to 44	Male	Senior Commercial Manager	2020-10-30 19:57:36 UTC
650994-650985-67037680	Yes	No						Yes	Whilst yawning,Whilst closing my eyelids tightly for a few seconds,Whilst clenching my teeth for a few seconds,Whilst opening my mouth wide	No	Dont know	Sports type helmet camera,Assistive technology software ( e.g. for people with limited communication),Hearing aids (e.g. volume control),Cochlear implants (e.g. volume control)		Yes	35 to 44	Male	Physiotherapy	2020-10-30 20:26:20 UTC
650994-650985-67039336	Yes	No						No		No	Dont know	None of the above		No	35 to 44	Male		2020-10-30 21:50:09 UTC
650994-650985-67039972	Yes	Yes	Can't remember	While yawning,While opening mouth wide		I noticed that I could “rumble” at the same time as other movements, such as yawning or eye closing etc, and then learnt how to do it in isolation (I.e. without other movements)	It’s a familiar sensation but I couldn’t say how I’ve learned how to do it - feels like it’s always been there but I’ve never questioned it.				Yes	Don’t know	No idea	Yes	35 to 44	Female	Staff counsellor	2020-10-30 22:30:27 UTC
650994-650985-67070523	Yes	No						No		No	Yes	Earphones (e.g. volume control, change track)		No	35 to 44	Male	research	2020-11-01 19:11:31 UTC
650994-650985-67111564	Yes	No						No		No	Dont know	Earphones (e.g. volume control, change track)		No	35 to 44	Female	Digital manager	2020-11-02 16:12:29 UTC
650994-650985-67112217	Yes	Yes	35 to 44 years	While yawning,While closing eyes tightly		I noticed that I could “rumble” at the same time as other movements, such as yawning or eye closing etc, and then learnt how to do it in isolation (I.e. without other movements)					Yes	Earphones (e.g. volume control, change track),Smartphone functions,Gaming		No	35 to 44	Male	Product manager	2020-11-02 16:32:59 UTC
650994-650985-67120456	Yes	No						No		No	Yes	Earphones (e.g. volume control, change track),Control a computer as a switch to “select” with eye- or head-tracking,Hearing aids (e.g. volume control),Cochlear implants (e.g. volume control)		No	35 to 44	Male		2020-11-02 18:54:04 UTC
650994-650985-67144134	Yes	Yes	Can't remember	While yawning,While closing eyes tightly		I noticed that I could “rumble” at the same time as other movements, such as yawning or eye closing etc, and then learnt how to do it in isolation (I.e. without other movements)	I think i did not intentionally learn it or realize the rumble noise. But I tried to hear sounds such as this while swallowing some food or saliva other than yawning, closing eyes or combination of all. I practised the swallowing to hear the rumble sound in my ears just for fun, by first combining it with others and then later without combination.				Yes	Earphones (e.g. volume control, change track),Smartphone functions,Control a computer as a switch to “select” with eye- or head-tracking,Assistive technology software ( e.g. for people with limited communication),Hearing aids (e.g. volume control),Cochlear implants (e.g. volume control)	Maybe like gestures smarthome lights and other electrical equipments as well.	Yes	35 to 44	Male		2020-11-03 11:14:22 UTC
650994-650985-67175732	Yes	No						No		No	No			No	35 to 44	Female	Teacher	2020-11-03 17:44:13 UTC
650994-650985-67178440	Yes	No						No		No	Dont know	Don’t know		Yes	35 to 44	Female	teacher	2020-11-03 18:31:56 UTC
650994-650985-67180113	Yes	Yes	12 to 17 years	While yawning,While closing eyes tightly		I noticed that I could “rumble” at the same time as other movements, such as yawning or eye closing etc, and then learnt how to do it in isolation (I.e. without other movements)					Yes	Earphones (e.g. volume control, change track),Control a computer as a switch to “select” with eye- or head-tracking,Don’t know		No	35 to 44	Female	Sports coach	2020-11-03 19:05:47 UTC
650994-650985-67180356	Yes	No						Yes	Whilst opening my mouth wide	No	No			No	35 to 44	Female	Teacher	2020-11-03 19:10:45 UTC
650994-650985-67182397	Yes	Yes	25 to 34 years	While yawning,While closing eyes tightly,While clenching teeth,While opening mouth wide,In isolation (i.e. I can do it without any other movements)		I can “rumble” in isolation (I.e. without other movements), and found that I could just do it without training	I just think about it and I can move it, much like any other muscle. It does seem more dominant in my left ear over my right.				Yes	Earphones (e.g. volume control, change track),Control a computer as a switch to “select” with eye- or head-tracking,Gaming		Yes	35 to 44	Male	Business Analyst	2020-11-03 20:05:55 UTC
650994-650985-67185426	Yes	Yes	Can't remember	While yawning							Yes	Earphones (e.g. volume control, change track),Smartphone functions		Yes	35 to 44	Male	Teacher	2020-11-03 21:28:44 UTC
650994-650985-67259683	Yes	Yes	Can't remember	While yawning,In isolation (i.e. I can do it without any other movements)		I noticed that I could “rumble” at the same time as other movements, such as yawning or eye closing etc, and then learnt how to do it in isolation (I.e. without other movements)	I think if you take the start of the yawn and hold it there (i.e before your mouth opens etc.) then you can get the feel of it more				Yes	Don’t know	Have put don't know as I would like to help others with disabilities to access this more than myself	Yes	35 to 44	Male	Assistive Technologist (Education)	2020-11-05 12:37:55 UTC
650994-650985-67346474	Yes	Yes	12 to 17 years	While yawning,While closing eyes tightly							No			No	35 to 44	Female	Teacher	2020-11-06 20:38:18 UTC
650994-650985-67459259	Yes	Yes	35 to 44 years	While yawning,While clenching teeth,While opening mouth wide		I noticed that I could “rumble” at the same time as other movements, such as yawning or eye closing etc, and then learnt how to do it in isolation (I.e. without other movements)					Yes	Earphones (e.g. volume control, change track),Smartphone functions,Sports type helmet camera,Control a computer as a switch to “select” with eye- or head-tracking,Assistive technology software ( e.g. for people with limited communication),Hearing aids (e.g. volume control)		Yes	35 to 44	Male	Teacher	2020-11-09 22:15:04 UTC
650994-650985-67579830	Yes	No						Yes	Whilst yawning,Whilst closing my eyelids tightly for a few seconds	Yes	Yes	Earphones (e.g. volume control, change track),Smartphone functions,Control a computer as a switch to “select” with eye- or head-tracking,Assistive technology software ( e.g. for people with limited communication)		No	35 to 44	Male		2020-11-11 19:46:45 UTC
650994-650985-67656376	Yes	Yes	Can't remember	While yawning,While closing eyes tightly							Yes	Earphones (e.g. volume control, change track),Smartphone functions		Yes	35 to 44	Male	Founder/CEO (Tech)	2020-11-12 20:37:57 UTC
650994-650985-67745256	Yes	No						Yes	Whilst yawning	No	Yes	Earphones (e.g. volume control, change track),Smartphone functions,Assistive technology software ( e.g. for people with limited communication)		Yes	35 to 44	Male	Speech and language therapist / assistive technologist	2020-11-14 15:32:11 UTC
650994-650985-67752812	Yes	Yes	Can't remember	While yawning,While opening mouth wide							Dont know	Don’t know		No	35 to 44	Female	Unit Manager	2020-11-14 20:48:18 UTC
650994-650985-68005499	Yes	No						No		No	Dont know	Earphones (e.g. volume control, change track),Smartphone functions		No	35 to 44	Female		2020-11-19 13:34:41 UTC
650994-650985-68064089	Yes	Yes	12 to 17 years	While yawning,While closing eyes tightly							No			No	35 to 44	Female	Operations Director	2020-11-20 12:25:50 UTC
650994-650985-68306895	Yes	No						Yes	Whilst closing my eyelids tightly for a few seconds,Whilst clenching my teeth for a few seconds	No	Dont know	None of the above		Yes	35 to 44	Female	HR Director	2020-11-24 22:43:54 UTC
650994-650985-68834281	Yes	Yes	18 to 24 years	In isolation (i.e. I can do it without any other movements)		I can “rumble” in isolation (I.e. without other movements), and found that I could just do it without training	I wanted to block out noise and this is how I would have started. Try to 'close' your ears.				No			No	35 to 44	Female	HR administrator	2020-12-03 13:23:09 UTC
650994-650985-73187492	Yes	Yes	Can't remember	In isolation (i.e. I can do it without any other movements)		I can “rumble” in isolation (I.e. without other movements), and found that I could just do it without training	Thinking of closing your jaw.				Yes	Earphones (e.g. volume control, change track),Smartphone functions,Sports type helmet camera		Yes	35 to 44	Female	Clinical Scientist NHS	2021-02-26 08:45:47 UTC
650994-650985-73188111	Yes	No						No		No	Yes	Earphones (e.g. volume control, change track),Control a computer as a switch to “select” with eye- or head-tracking		No	35 to 44	Female	Fundraiser	2021-02-26 08:58:25 UTC
650994-650985-73190502	Yes	Yes	35 to 44 years	While yawning,While closing eyes tightly,While clenching teeth,While opening mouth wide							Yes	None of the above		Yes	35 to 44	Male	Computer programmer	2021-02-26 09:29:50 UTC
650994-650985-73910216	Yes	No						Yes	Whilst closing my eyelids tightly for a few seconds	No	No			Yes	35 to 44	Female	Physio	2021-03-08 16:49:23 UTC
650994-650985-74044517	Yes	No						No		No	Dont know	None of the above		No	35 to 44	Female		2021-03-09 23:23:05 UTC
650994-650985-74240031	Yes	Yes	6 to 11 years	While yawning,While closing eyes tightly,While clenching teeth		I can “rumble” in isolation (I.e. without other movements), and found that I could just do it without training	I realised I could do it in isolation when someone brought to my attention that it is a muscle that causes that rumbling				Yes	Earphones (e.g. volume control, change track)		No	35 to 44	Female	physiotherapist	2021-03-11 21:41:26 UTC
650994-650985-74266936	Yes	No						Yes	Whilst closing my eyelids tightly for a few seconds,Whilst clenching my teeth for a few seconds	Yes	Dont know	Don’t know		No	35 to 44	Female		2021-03-12 10:50:23 UTC
650994-650985-74406677	Yes	No						No		No	Dont know	Earphones (e.g. volume control, change track),Smartphone functions		No	35 to 44	Female		2021-03-15 07:50:02 UTC
650994-650985-74417275	Yes	No						No		No	Yes	Earphones (e.g. volume control, change track)		Yes	35 to 44	Female	Consultant	2021-03-15 10:19:09 UTC
650994-650985-74566270	Yes	No						No		No	Dont know	Assistive technology software ( e.g. for people with limited communication)	Any medical device such as insulin pump etc	Yes	35 to 44	Female	Diabetes Specialist nurse	2021-03-16 18:15:43 UTC
650994-650985-74667124	Yes	No						Yes	Whilst clenching my teeth for a few seconds,Whilst opening my mouth wide	Yes	Dont know	Earphones (e.g. volume control, change track)	To be able to send an alert out in an emergency e.g if in a situation where threatened	No	35 to 44	Female		2021-03-17 20:27:39 UTC
650994-650985-74669147	Yes	No						No		No	No			No	35 to 44	Female		2021-03-17 20:57:50 UTC
650994-650985-74674121	Yes	No						No		No	Dont know	Earphones (e.g. volume control, change track),Smartphone functions,Control a computer as a switch to “select” with eye- or head-tracking,Hearing aids (e.g. volume control),Cochlear implants (e.g. volume control)		Yes	35 to 44	Female	Gp	2021-03-17 22:26:02 UTC
650994-650985-74681981	Yes	Yes	Under 6 years	While yawning,While closing eyes tightly,While clenching teeth,While opening mouth wide							Dont know	Don’t know		No	35 to 44	Female	Advertising Agency Account Manager	2021-03-18 05:29:11 UTC
650994-650985-74682335	Yes	Yes	12 to 17 years	While yawning,While opening mouth wide,In isolation (i.e. I can do it without any other movements)		I can “rumble” in isolation (I.e. without other movements), and found that I could just do it without training	I'm pretty sure I could do it before, but I remember a boy in my a level physics class claimed to be able to "inflate his head" by tensing his neck and causing his temple to swell. Of course I tried it and shared with my class mates the audio sensation. I find it a similar motion to closing of my nose from bad smells				Dont know	Earphones (e.g. volume control, change track),Assistive technology software ( e.g. for people with limited communication),Hearing aids (e.g. volume control)	could be a covert way to indicate distress?	Yes	35 to 44	Male	Programmer / Developer	2021-03-18 05:58:16 UTC
650994-650985-74686707	Yes	Yes	Can't remember	While yawning,While closing eyes tightly,In isolation (i.e. I can do it without any other movements)		I can “rumble” in isolation (I.e. without other movements), and found that I could just do it without training					No			No	35 to 44	Male	Computer Programmer	2021-03-18 08:12:35 UTC
650994-650985-74687775	Yes	Yes	Can't remember	While yawning,While closing eyes tightly		I can “rumble” in isolation (I.e. without other movements), and found that I could just do it without training					Dont know	Earphones (e.g. volume control, change track)		No	35 to 44	Male	Web developer	2021-03-18 08:34:26 UTC
650994-650985-74688544	Yes	Yes	Can't remember	While yawning,While clenching teeth							No			No	35 to 44	Female		2021-03-18 08:42:17 UTC
650994-650985-74689627	Yes	Yes	Can't remember	While closing eyes tightly,While clenching teeth							Dont know	Assistive technology software ( e.g. for people with limited communication),Hearing aids (e.g. volume control),Cochlear implants (e.g. volume control),Don’t know		No	35 to 44	Male	copy writer	2021-03-18 09:03:44 UTC
650994-650985-74690293	Yes	No						No		No	No			No	35 to 44	Female	Mother	2021-03-18 09:08:12 UTC
650994-650985-74690864	Yes	No						No		No	No			No	35 to 44	Male		2021-03-18 09:13:04 UTC
650994-650985-74693167	Yes	Yes	12 to 17 years	While closing eyes tightly							No			No	35 to 44	Male	Chef	2021-03-18 09:44:29 UTC
650994-650985-74693552	Yes	Yes	Under 6 years	While yawning							Yes	Earphones (e.g. volume control, change track)		No	35 to 44	Female	Media Manager (Advertising Manager)	2021-03-18 09:49:19 UTC
650994-650985-74693031	Yes	Yes	6 to 11 years	While yawning,In isolation (i.e. I can do it without any other movements)		I can “rumble” in isolation (I.e. without other movements), and found that I could just do it without training	Difficult to explain i’m afraid! As if i were trying to pull my ears into the centre of my head is all i can really describe				Yes	Earphones (e.g. volume control, change track),Control a computer as a switch to “select” with eye- or head-tracking,Assistive technology software ( e.g. for people with limited communication),Hearing aids (e.g. volume control),Cochlear implants (e.g. volume control),Gaming		No	35 to 44	Male		2021-03-18 09:50:43 UTC
650994-650985-74692510	Yes	Yes	25 to 34 years	While closing eyes tightly		I noticed that I could “rumble” at the same time as other movements, such as yawning or eye closing etc, and then learnt how to do it in isolation (I.e. without other movements)					No			No	35 to 44	Female	Operations Director	2021-03-18 10:16:58 UTC
650994-650985-74692583	Yes	Yes	12 to 17 years	While yawning,In isolation (i.e. I can do it without any other movements)		I noticed that I could “rumble” at the same time as other movements, such as yawning or eye closing etc, and then learnt how to do it in isolation (I.e. without other movements)	I think i learnt it after learning that i could make the eustachian tube click on command. I started trying to learn what else i could do, even though at the time i didnt know what these were called or if anyone else could do it. I only recently learnt the names, etc from a reddit post.				Yes	Earphones (e.g. volume control, change track),Control a computer as a switch to “select” with eye- or head-tracking,Assistive technology software ( e.g. for people with limited communication),Gaming		No	35 to 44	Male		2021-03-18 10:23:42 UTC
650994-650985-74707436	Yes	Yes	Can't remember	While yawning,While opening mouth wide		I noticed that I could “rumble” at the same time as other movements, such as yawning or eye closing etc, and then learnt how to do it in isolation (I.e. without other movements)					Dont know	None of the above		Yes	35 to 44	Male	Account Director (Marketing)	2021-03-18 11:50:59 UTC
650994-650985-74714073	Yes	No						Yes	Whilst yawning,Whilst closing my eyelids tightly for a few seconds	No	Yes	Earphones (e.g. volume control, change track),Smartphone functions,Control a computer as a switch to “select” with eye- or head-tracking		No	35 to 44	Female	Project Manager	2021-03-18 12:49:49 UTC
650994-650985-74779652	Yes	No						No		No	No			No	35 to 44	Female	Carer	2021-03-19 08:44:17 UTC
650994-650985-74779662	Yes	No						No		No	Yes	Earphones (e.g. volume control, change track),Smartphone functions		No	35 to 44	Female	Speech Therapist	2021-03-19 08:44:44 UTC
650994-650985-74782799	Yes	No						No		No	Dont know	None of the above		No	35 to 44	Female		2021-03-19 09:28:06 UTC
650994-650985-74782966	Yes	No						Yes	Whilst yawning,Whilst opening my mouth wide	Yes	No			No	35 to 44	Female	SLT (AAC)	2021-03-19 09:33:01 UTC
650994-650985-74783341	Yes	Yes	12 to 17 years	While yawning,While clenching teeth,While opening mouth wide							Dont know	Sports type helmet camera,Control a computer as a switch to “select” with eye- or head-tracking,Assistive technology software ( e.g. for people with limited communication),Cochlear implants (e.g. volume control)	environmental controls	No	35 to 44	Female	occupational therapist	2021-03-19 09:36:10 UTC
650994-650985-74791768	Yes	Yes	Can't remember	In isolation (i.e. I can do it without any other movements)		I can “rumble” in isolation (I.e. without other movements), and found that I could just do it without training	I can presurise/depresurise my ears without swallowing by tensing muscles/breathing. Tensing muscles harder results in rumbling sound.				Yes	Control a computer as a switch to “select” with eye- or head-tracking,Assistive technology software ( e.g. for people with limited communication)		Yes	35 to 44	Male	Speech therapy assistant	2021-03-19 10:59:57 UTC
650994-650985-74838199	Yes	No						Yes	Whilst yawning,Whilst opening my mouth wide	No	Yes	Earphones (e.g. volume control, change track),Assistive technology software ( e.g. for people with limited communication),Don’t know		Yes	35 to 44	Female	Speech and Language Therapist	2021-03-19 19:12:11 UTC
650994-650985-74841655	Yes	No						No		No	Yes	Earphones (e.g. volume control, change track),Smartphone functions,Control a computer as a switch to “select” with eye- or head-tracking		No	35 to 44	Male		2021-03-19 20:28:59 UTC
650994-650985-74867807	Yes	No						Yes	Whilst yawning,Whilst clenching my teeth for a few seconds,Whilst opening my mouth wide	No	Yes	Earphones (e.g. volume control, change track),Smartphone functions,Control a computer as a switch to “select” with eye- or head-tracking,Gaming		No	35 to 44	Male	Ecologist	2021-03-20 13:25:51 UTC
650994-650985-74876517	Yes	No						Yes	Whilst yawning,Whilst closing my eyelids tightly for a few seconds,Whilst opening my mouth wide	Yes	Yes	Earphones (e.g. volume control, change track),Smartphone functions,Control a computer as a switch to “select” with eye- or head-tracking,Assistive technology software ( e.g. for people with limited communication)		Yes	35 to 44	Male		2021-03-20 17:20:26 UTC
650994-650985-74935856	Yes	Yes	35 to 44 years	While yawning,While closing eyes tightly,While clenching teeth,In isolation (i.e. I can do it without any other movements)		I noticed that I could “rumble” at the same time as other movements, such as yawning or eye closing etc, and then learnt how to do it in isolation (I.e. without other movements)					Yes	Earphones (e.g. volume control, change track),Smartphone functions	environmental control equipment for those with disabilities e.g. to turn lights on, TV, answer phone etc.	No	35 to 44	Female	Occupational Therapist	2021-03-22 09:49:37 UTC
650994-650985-75093536	Yes	Yes	35 to 44 years	While closing eyes tightly							Dont know	Earphones (e.g. volume control, change track)		No	35 to 44	Female	Speech & Language Therapist	2021-03-23 20:48:42 UTC
650994-650985-75100698	Yes	No						No		No	Dont know	Don’t know		No	35 to 44	Female	Speech and language therapist	2021-03-23 23:34:05 UTC
650994-650985-75107634	Yes	Yes	6 to 11 years	While yawning,While closing eyes tightly,While clenching teeth,In isolation (i.e. I can do it without any other movements)		I can “rumble” in isolation (I.e. without other movements), and found that I could just do it without training	That's a tricky one...				No			Yes	35 to 44	Male	Occupational Therapist / Assistive Technology profressional	2021-03-24 07:49:31 UTC
650994-650985-75113790	Yes	Yes	Can't remember	While yawning,While clenching teeth,Other	tightening throat and jaw muscles (similar to clenching teeth, but mouth is slightly open)	I noticed that I could “rumble” at the same time as other movements, such as yawning or eye closing etc, and then learnt how to do it in isolation (I.e. without other movements)	have mouth slightly open (0.5 cm) and clench jaw at full strength so that it can't be moved. at the same time, the muscles in the corners of my mouth pull down, looking like a sad crying face. i also see some veins/tendons appear in my neck.				Dont know	Don’t know		Yes	35 to 44	Male	IT guy	2021-03-24 09:38:39 UTC
650994-650985-75117788	Yes	Yes	Can't remember	While yawning,While clenching teeth,While opening mouth wide,In isolation (i.e. I can do it without any other movements)		I noticed that I could “rumble” at the same time as other movements, such as yawning or eye closing etc, and then learnt how to do it in isolation (I.e. without other movements)					Yes	Earphones (e.g. volume control, change track),Sports type helmet camera,Control a computer as a switch to “select” with eye- or head-tracking,Assistive technology software ( e.g. for people with limited communication),Hearing aids (e.g. volume control),Gaming		No	35 to 44	Male	University lecturer	2021-03-24 10:28:46 UTC
650994-650985-75178478	Yes	Yes	Under 6 years	While closing eyes tightly,In isolation (i.e. I can do it without any other movements)		I can “rumble” in isolation (I.e. without other movements), and found that I could just do it without training	I have no idea, I could just do it				Yes	Earphones (e.g. volume control, change track),Smartphone functions,Control a computer as a switch to “select” with eye- or head-tracking		No	35 to 44	Female	Teacher	2021-03-24 21:49:30 UTC
650994-650985-75291657	Yes	Yes	35 to 44 years	While yawning,While closing eyes tightly,In isolation (i.e. I can do it without any other movements)		I noticed that I could “rumble” at the same time as other movements, such as yawning or eye closing etc, and then learnt how to do it in isolation (I.e. without other movements)	I learned this as I read this survey. The description of rumbling which might be experienced when yawning help me realize what it was, and after a few seconds I found I could just recreate it				Dont know	Don’t know		No	35 to 44	Female	Speech and Language Therapist	2021-03-26 11:50:00 UTC
650994-650985-75320162	Yes	Yes	Can't remember	While yawning,While closing eyes tightly,In isolation (i.e. I can do it without any other movements)		I can “rumble” in isolation (I.e. without other movements), and found that I could just do it without training					Dont know	Don’t know		No	35 to 44	Female	SLT	2021-03-26 16:35:09 UTC
650994-650985-75333190	Yes	No						Yes	Whilst yawning,Whilst opening my mouth wide	No	No			No	35 to 44	Female	Teacher	2021-03-26 19:35:21 UTC
650994-650985-75645646	Yes	Yes	35 to 44 years	While yawning,While closing eyes tightly,While clenching teeth							Dont know	Earphones (e.g. volume control, change track),Control a computer as a switch to “select” with eye- or head-tracking,Assistive technology software ( e.g. for people with limited communication),Hearing aids (e.g. volume control),Cochlear implants (e.g. volume control)		Yes	35 to 44	Female		2021-04-01 07:36:57 UTC
650994-650985-76055337	Yes	Yes	35 to 44 years	While yawning,While closing eyes tightly,While opening mouth wide,In isolation (i.e. I can do it without any other movements)		I can “rumble” in isolation (I.e. without other movements), and found that I could just do it without training					No			No	35 to 44	Female	speech therapist	2021-04-09 14:05:48 UTC
650994-650985-76072106	Yes	Yes	Can't remember	While yawning,While closing eyes tightly,While clenching teeth,While opening mouth wide							Yes	Earphones (e.g. volume control, change track)		No	35 to 44	Female	Radiographer	2021-04-09 20:28:37 UTC
650994-650985-76287943	Yes	No						No		No	Dont know	Don’t know		No	35 to 44	Male	Media	2021-04-14 09:20:59 UTC
650994-650985-76296922	Yes	Yes	35 to 44 years	While yawning,While opening mouth wide,In isolation (i.e. I can do it without any other movements)		I noticed that I could “rumble” at the same time as other movements, such as yawning or eye closing etc, and then learnt how to do it in isolation (I.e. without other movements)	self taught - also https://www.reddit.com/r/earrumblersassemble/				Yes	Smartphone functions,Don’t know	smart devices at home - e.g. check door camera and link to smart glasses	No	35 to 44	Male	occupational therapist	2021-04-14 11:19:57 UTC
650994-650985-76597966	Yes	No						Yes	Whilst yawning,Whilst closing my eyelids tightly for a few seconds	Yes	Dont know	Earphones (e.g. volume control, change track),Smartphone functions		No	35 to 44	Female	Manager	2021-04-19 20:22:30 UTC
650994-650985-76664742	Yes	No						Yes	Whilst yawning,Whilst closing my eyelids tightly for a few seconds	No	Yes	Earphones (e.g. volume control, change track),Smartphone functions		No	35 to 44	Female	Nursing	2021-04-20 15:59:09 UTC
650994-650985-76692293	Yes	No						Yes	Whilst closing my eyelids tightly for a few seconds,Whilst opening my mouth wide	Yes	Yes	Earphones (e.g. volume control, change track)		No	35 to 44	Female	Barber	2021-04-21 06:27:31 UTC
650994-650985-76747128	Yes	Yes	Can't remember	While yawning,While opening mouth wide							Dont know	Earphones (e.g. volume control, change track),Smartphone functions		No	35 to 44	Female	Speech Language Therapist	2021-04-21 16:47:24 UTC
650994-650985-76767490	Yes	No						No		No	No			No	35 to 44	Female	Multiple Disability Specialist	2021-04-22 02:42:35 UTC
650994-650985-76795835	Yes	Yes	6 to 11 years	In isolation (i.e. I can do it without any other movements)		I noticed that I could “rumble” at the same time as other movements, such as yawning or eye closing etc, and then learnt how to do it in isolation (I.e. without other movements)	moving my tongue or swallowing				No			No	35 to 44	Female	OT	2021-04-22 11:40:27 UTC
650994-650985-76823368	Yes	No						Yes	Whilst closing my eyelids tightly for a few seconds	No	No			No	35 to 44	Female	University professor	2021-04-22 16:23:40 UTC
650994-650985-77099845	Yes	No						Yes	Whilst clenching my teeth for a few seconds	No	Dont know	Smartphone functions,Control a computer as a switch to “select” with eye- or head-tracking,Assistive technology software ( e.g. for people with limited communication)		No	35 to 44	Female	SLP	2021-04-26 15:28:08 UTC
650994-650985-77386304	Yes	Yes	Can't remember	While yawning,While clenching teeth,In isolation (i.e. I can do it without any other movements)		I can “rumble” in isolation (I.e. without other movements), and found that I could just do it without training					Yes	Earphones (e.g. volume control, change track),Sports type helmet camera		Yes	35 to 44	Male	Product Owner	2021-04-30 11:56:23 UTC
650994-650985-77655217	Yes	No						Yes	Whilst yawning,Whilst closing my eyelids tightly for a few seconds,Whilst opening my mouth wide	Yes	Yes	Earphones (e.g. volume control, change track),Don’t know		Yes	35 to 44	Male	Communications	2021-05-05 22:30:37 UTC
650994-650985-77664064	Yes	Yes	6 to 11 years	In isolation (i.e. I can do it without any other movements)		I can “rumble” in isolation (I.e. without other movements), and found that I could just do it without training	Just experimenting and practicing at first I thought that it was a defect or a sign or a problem . I can even tense it and rumble in time to music				Yes	Earphones (e.g. volume control, change track),Smartphone functions,Sports type helmet camera,Control a computer as a switch to “select” with eye- or head-tracking,Assistive technology software ( e.g. for people with limited communication)	Switching lights off	Yes	35 to 44	Female	Solicitor	2021-05-06 07:45:31 UTC
650994-650985-77664468	Yes	Yes	6 to 11 years	While yawning,While closing eyes tightly			Blinking also makes the rumble sound				Yes	Assistive technology software ( e.g. for people with limited communication)	Assistive technology in the home?	Yes	35 to 44	Female	Stroke Specialist Speech and Language Therapist	2021-05-06 07:51:53 UTC
650994-650985-77679742	Yes	Yes	Can't remember	While yawning,While closing eyes tightly,While opening mouth wide							Yes	Assistive technology software ( e.g. for people with limited communication)		No	35 to 44	Male	journalist	2021-05-06 11:00:50 UTC
650994-650985-77686694	Yes	No						No		No	Dont know	Earphones (e.g. volume control, change track)		No	35 to 44	Male		2021-05-06 12:14:04 UTC
650994-650985-77688780	Yes	No						No		No	Yes	Earphones (e.g. volume control, change track),Smartphone functions		Yes	35 to 44	Female	Administrator	2021-05-06 12:35:25 UTC
650994-650985-77691621	Yes	Yes	Can't remember	While yawning,While closing eyes tightly,While clenching teeth,While opening mouth wide		I noticed that I could “rumble” at the same time as other movements, such as yawning or eye closing etc, and then learnt how to do it in isolation (I.e. without other movements)					Yes	Earphones (e.g. volume control, change track),Smartphone functions,Sports type helmet camera,Control a computer as a switch to “select” with eye- or head-tracking,Assistive technology software ( e.g. for people with limited communication),Hearing aids (e.g. volume control)		No	35 to 44	Female	Director comms agency	2021-05-06 13:08:28 UTC
650994-650985-77693109	Yes	No						No		No	Yes	Earphones (e.g. volume control, change track),Hearing aids (e.g. volume control)		Yes	35 to 44	Female	Project Support Officer	2021-05-06 13:25:46 UTC
650994-650985-77697484	Yes	No						No		No	Dont know	Don’t know		No	35 to 44	Female		2021-05-06 14:36:19 UTC
650994-650985-77700757	Yes	No						No		No	No			Yes	35 to 44	Male	Lecturer	2021-05-06 14:54:34 UTC
650994-650985-77701021	Yes	No						No		No	Dont know	Don’t know		No	35 to 44	Female	scientist	2021-05-06 14:56:05 UTC
650994-650985-77702276	Yes	Yes	Can't remember	While yawning,While closing eyes tightly,While opening mouth wide,In isolation (i.e. I can do it without any other movements)		I can “rumble” in isolation (I.e. without other movements), and found that I could just do it without training	I can't remember how I learned how to do it. I must have learned as a very young child. It feels like the start of a yawn though, so I would suggest trying to go through the process of yawning, but very slowly, to find the point where you notice the onset of a change in hearing.				Yes	Earphones (e.g. volume control, change track),Gaming	IoT integration to interact with e.g. smart home devices.	No	35 to 44	Female	Data Analyst	2021-05-06 15:13:31 UTC
650994-650985-77702379	Yes	No						Yes	Whilst closing my eyelids tightly for a few seconds,Whilst opening my mouth wide	Yes	No			Yes	35 to 44	Female	Marketing	2021-05-06 15:19:03 UTC
650994-650985-77720934	Yes	Yes	6 to 11 years	In isolation (i.e. I can do it without any other movements)		I learnt how to rumble in isolation (I.e. without other movements) from someone else (either personally or on the internet).	I was practicing moving ears & nostrils in isolation and pulling silly faces. Then it happened. Then I figured out how to repeat.				Yes	Sports type helmet camera	Camera shutter, or a slideshow display.	Yes	35 to 44	Male	Scientific sales	2021-05-06 20:30:25 UTC
650994-650985-77720916	Yes	No						Yes	Whilst closing my eyelids tightly for a few seconds,Whilst clenching my teeth for a few seconds	No	Dont know	None of the above,Don’t know		No	35 to 44	Female	Civil servant	2021-05-06 20:30:43 UTC
650994-650985-77722413	Yes	Yes	Can't remember	While closing eyes tightly,While clenching teeth,While opening mouth wide,In isolation (i.e. I can do it without any other movements)		I can “rumble” in isolation (I.e. without other movements), and found that I could just do it without training					Yes	Earphones (e.g. volume control, change track),Assistive technology software ( e.g. for people with limited communication)		No	35 to 44	Female	Social worker	2021-05-06 21:00:47 UTC
650994-650985-77722404	Yes	No						Yes	Whilst closing my eyelids tightly for a few seconds	Yes	No			No	35 to 44	Male	Higher Education	2021-05-06 21:03:25 UTC
650994-650985-77722611	Yes	Yes	18 to 24 years	While yawning,In isolation (i.e. I can do it without any other movements)		I can “rumble” in isolation (I.e. without other movements), and found that I could just do it without training					Dont know	Earphones (e.g. volume control, change track),Smartphone functions		No	35 to 44	Male	IT Architect	2021-05-06 21:12:34 UTC
650994-650985-77722710	Yes	Yes	18 to 24 years	While yawning,While opening mouth wide,In isolation (i.e. I can do it without any other movements)		I can “rumble” in isolation (I.e. without other movements), and found that I could just do it without training	It’s almost as if there’s a muscle that can be flexed where the jaw meets the neck. I’ve always been able to flex it at will, but it seems to happen easiest if I focus on tensing the back of my tongue at my throat.				No			No	35 to 44	Male	Human Resources	2021-05-06 21:14:13 UTC
650994-650985-77723318	Yes	No						Yes	Whilst yawning,Whilst clenching my teeth for a few seconds	No	Yes	Earphones (e.g. volume control, change track),Smartphone functions,Control a computer as a switch to “select” with eye- or head-tracking,Assistive technology software ( e.g. for people with limited communication),Hearing aids (e.g. volume control),Cochlear implants (e.g. volume control)		No	35 to 44	Female	Auditor	2021-05-06 21:27:00 UTC
650994-650985-77723159	Yes	Yes	12 to 17 years	In isolation (i.e. I can do it without any other movements)		I can “rumble” in isolation (I.e. without other movements), and found that I could just do it without training	I can 'shake' my eyes as well as move my ears. When trying to moves my ears I realised the rumble was something that happened first.				Yes	Sports type helmet camera,Control a computer as a switch to “select” with eye- or head-tracking,Assistive technology software ( e.g. for people with limited communication),Hearing aids (e.g. volume control),Cochlear implants (e.g. volume control)	Ear defenders suppression amount	Yes	35 to 44	Male	Technician	2021-05-06 21:28:32 UTC
650994-650985-77723340	Yes	Yes	25 to 34 years	While yawning,While closing eyes tightly,In isolation (i.e. I can do it without any other movements)		I can “rumble” in isolation (I.e. without other movements), and found that I could just do it without training	Hard to say, I can can simply and consciously tense that muscle to generate the rumbling. Don't really recall not being able to do it. Just feels like a natural ability. I can almost just tense one side - damping the opposite one almost completely but not quite. It feels as if with a little training I could do one at a time easily.				Yes	Earphones (e.g. volume control, change track)	left / right / straight on for a wheelchair perhaps?	Yes	35 to 44	Male	Systems Engineer / Director	2021-05-06 21:29:31 UTC
650994-650985-77723494	Yes	Yes	Under 6 years	While closing eyes tightly,While clenching teeth,In isolation (i.e. I can do it without any other movements)		I can “rumble” in isolation (I.e. without other movements), and found that I could just do it without training	I was young when it started. I closed my eyes tightly and imagined I was listening to a beat, then rumbled in time with the beat.				Yes	Earphones (e.g. volume control, change track),Smartphone functions,Sports type helmet camera,Control a computer as a switch to “select” with eye- or head-tracking,Gaming		Yes	35 to 44	Male	Technical Director	2021-05-06 21:32:41 UTC
650994-650985-77723820	Yes	Yes	Under 6 years	In isolation (i.e. I can do it without any other movements)		I noticed that I could “rumble” at the same time as other movements, such as yawning or eye closing etc, and then learnt how to do it in isolation (I.e. without other movements)					Yes	Earphones (e.g. volume control, change track),Smartphone functions,Control a computer as a switch to “select” with eye- or head-tracking,Assistive technology software ( e.g. for people with limited communication),Gaming		Yes	35 to 44	Male	Engineering supervisor	2021-05-06 21:41:19 UTC
650994-650985-77724434	Yes	Yes	18 to 24 years	While yawning,In isolation (i.e. I can do it without any other movements)		I can “rumble” in isolation (I.e. without other movements), and found that I could just do it without training					Yes	Earphones (e.g. volume control, change track),Smartphone functions,Control a computer as a switch to “select” with eye- or head-tracking,Assistive technology software ( e.g. for people with limited communication),Hearing aids (e.g. volume control),Cochlear implants (e.g. volume control)		No	35 to 44	Female	Call centwr manager	2021-05-06 21:56:18 UTC
650994-650985-77724534	Yes	Yes	Under 6 years	While yawning,In isolation (i.e. I can do it without any other movements)		I can “rumble” in isolation (I.e. without other movements), and found that I could just do it without training					Yes	Earphones (e.g. volume control, change track),Smartphone functions,Control a computer as a switch to “select” with eye- or head-tracking,Gaming		Yes	35 to 44	Male		2021-05-06 21:59:21 UTC
650994-650985-77725230	Yes	Yes	6 to 11 years	In isolation (i.e. I can do it without any other movements)		I can “rumble” in isolation (I.e. without other movements), and found that I could just do it without training,I noticed that I could “rumble” at the same time as other movements, such as yawning or eye closing etc, and then learnt how to do it in isolation (I.e. without other movements)					Dont know	Earphones (e.g. volume control, change track)		No	35 to 44	Male	IT	2021-05-06 22:26:22 UTC
650994-650985-77725531	Yes	Yes	Can't remember	While yawning,While closing eyes tightly,While clenching teeth,While opening mouth wide,In isolation (i.e. I can do it without any other movements)		I can “rumble” in isolation (I.e. without other movements), and found that I could just do it without training	I just noticed at a very young age I could. I tense an ear muscle (on the inside). I honestly couldn't tell you how to teach someone else unless they already involuntarily are able to do it (by yawning etc)				Yes	Earphones (e.g. volume control, change track)		No	35 to 44	Female	IT professional	2021-05-06 22:39:57 UTC
650994-650985-77725487	Yes	Yes	Under 6 years	In isolation (i.e. I can do it without any other movements)		I can “rumble” in isolation (I.e. without other movements), and found that I could just do it without training	If I was trying to teach it I would say it is similar in sensation to clenching the jaw, but further back in the head. I don't recall learning to do it exactly but it was something that I have always been able to do (and assumed others could too until recently)				Yes	Earphones (e.g. volume control, change track)	Mainly headphones (for call control too) but more for toggle actions such as play/pause as although I can control each side independently it takes a lot of effort/facial contractions to achieve on a single side	No	35 to 44	Male	Middle Management	2021-05-06 22:42:08 UTC
650994-650985-77725690	Yes	Yes	12 to 17 years	While yawning,In isolation (i.e. I can do it without any other movements)		I can “rumble” in isolation (I.e. without other movements), and found that I could just do it without training	Learned I oils do it to drown out loud noises				Yes	Earphones (e.g. volume control, change track),Assistive technology software ( e.g. for people with limited communication),Hearing aids (e.g. volume control),Cochlear implants (e.g. volume control)		Yes	35 to 44	Female		2021-05-06 22:45:33 UTC
650994-650985-77726088	Yes	Yes	Under 6 years	In isolation (i.e. I can do it without any other movements)		I can “rumble” in isolation (I.e. without other movements), and found that I could just do it without training	I don't remember learning it, I've always been able to do it.				Yes	Earphones (e.g. volume control, change track),Smartphone functions,Control a computer as a switch to “select” with eye- or head-tracking,Gaming		No	35 to 44	Male	Marketing	2021-05-06 23:05:27 UTC
650994-650985-77726478	Yes	Yes	6 to 11 years	While yawning,In isolation (i.e. I can do it without any other movements)		I can “rumble” in isolation (I.e. without other movements), and found that I could just do it without training					Yes	Earphones (e.g. volume control, change track),Hearing aids (e.g. volume control)		No	35 to 44	Male	Computer Repair	2021-05-06 23:29:53 UTC
650994-650985-77726678	Yes	Yes	12 to 17 years	While yawning,In isolation (i.e. I can do it without any other movements),Other	reflex at loud noises	I noticed that I could “rumble” at the same time as other movements, such as yawning or eye closing etc, and then learnt how to do it in isolation (I.e. without other movements)					Yes	Earphones (e.g. volume control, change track),Smartphone functions,Gaming		No	35 to 44	Female		2021-05-06 23:43:18 UTC
650994-650985-77727222	Yes	Yes	6 to 11 years	While yawning,In isolation (i.e. I can do it without any other movements)		I can “rumble” in isolation (I.e. without other movements), and found that I could just do it without training					Yes	Earphones (e.g. volume control, change track),Smartphone functions,Sports type helmet camera,Control a computer as a switch to “select” with eye- or head-tracking,Assistive technology software ( e.g. for people with limited communication),Gaming		No	35 to 44	Male	Microbiologist	2021-05-07 00:27:08 UTC
650994-650985-77727525	Yes	Yes	18 to 24 years	In isolation (i.e. I can do it without any other movements)		I can “rumble” in isolation (I.e. without other movements), and found that I could just do it without training					Yes	Earphones (e.g. volume control, change track),Assistive technology software ( e.g. for people with limited communication),Hearing aids (e.g. volume control),Cochlear implants (e.g. volume control)		No	35 to 44	Female		2021-05-07 00:47:56 UTC
650994-650985-77727578	Yes	Yes	Can't remember	While yawning,While clenching teeth,While opening mouth wide,In isolation (i.e. I can do it without any other movements)		I can “rumble” in isolation (I.e. without other movements), and found that I could just do it without training	It feels like I’m pushing the top sides of my upper jaw bones outward towards my ears				Dont know	Don’t know		No	35 to 44	Female	Teacher	2021-05-07 00:57:22 UTC
650994-650985-77727966	Yes	Yes	Under 6 years	While yawning,In isolation (i.e. I can do it without any other movements)		I can “rumble” in isolation (I.e. without other movements), and found that I could just do it without training					Yes	Earphones (e.g. volume control, change track),Sports type helmet camera		No	35 to 44	Male	Inventory control	2021-05-07 01:29:27 UTC
650994-650985-77728078	Yes	Yes	6 to 11 years	While yawning,In isolation (i.e. I can do it without any other movements)		I can “rumble” in isolation (I.e. without other movements), and found that I could just do it without training					Yes	Earphones (e.g. volume control, change track),Don’t know		No	35 to 44	Male	Office Worker	2021-05-07 01:40:58 UTC
650994-650985-77728760	Yes	Yes	6 to 11 years	While yawning,While closing eyes tightly,While clenching teeth,While opening mouth wide,In isolation (i.e. I can do it without any other movements)		I can “rumble” in isolation (I.e. without other movements), and found that I could just do it without training	It is hard to describe. It is like asking how do you move your fingers?. I am sorry I can't be more help with this question. I can make them rumble with so many methods and just recently learned not everyone can.				Yes	Earphones (e.g. volume control, change track),Smartphone functions	If I'm going to be wearing something in my ear anyway, maybe it could turn out the lights. If I need it for assistive technology, it will probably be the last thing I remove at night. Rumble the lights out and then place them on their charging plate by the bed.	No	35 to 44	Female	Mental Health Therapsit	2021-05-07 02:54:47 UTC
650994-650985-77728843	Yes	Yes	6 to 11 years	In isolation (i.e. I can do it without any other movements)		I can “rumble” in isolation (I.e. without other movements), and found that I could just do it without training	I used to imagine that I was making the blood flow very hard through my ears, and originally thought that's what I was doing, hearing the blood flowing harder through my eardrums. I only learned about what I was really doing in my late 30s.				Yes	Don’t know	Not sure what I would use it for, but it's a great idea!	No	35 to 44	Male	Director of Project Management	2021-05-07 03:00:06 UTC
650994-650985-77729314	Yes	Yes	Can't remember	While yawning,While closing eyes tightly,While clenching teeth,While opening mouth wide,In isolation (i.e. I can do it without any other movements)		I can “rumble” in isolation (I.e. without other movements), and found that I could just do it without training	I honestly am not sure. It's something that I've always done without trying while yawning but I can also simply choose to make the noise.				Yes	Earphones (e.g. volume control, change track),Control a computer as a switch to “select” with eye- or head-tracking		No	35 to 44	Female		2021-05-07 03:39:19 UTC
650994-650985-77730093	Yes	Yes	Under 6 years	While closing eyes tightly,While clenching teeth,While opening mouth wide,In isolation (i.e. I can do it without any other movements)		I can “rumble” in isolation (I.e. without other movements), and found that I could just do it without training	Imagine there's a scary part of a movie and you squeeze your eyes shut hard and scrunch up your entire face so you don't see or hear it. When you tense up like that, rumbling usually happens.				Yes	Earphones (e.g. volume control, change track),Don’t know		No	35 to 44	Female	Director of Solution Engineering	2021-05-07 04:27:39 UTC
650994-650985-77730358	Yes	Yes	6 to 11 years	While yawning,While closing eyes tightly,In isolation (i.e. I can do it without any other movements)		I noticed that I could “rumble” at the same time as other movements, such as yawning or eye closing etc, and then learnt how to do it in isolation (I.e. without other movements)					Yes	Earphones (e.g. volume control, change track),Smartphone functions,Control a computer as a switch to “select” with eye- or head-tracking,Gaming		No	35 to 44	Male	IT	2021-05-07 04:44:03 UTC
650994-650985-77730514	Yes	Yes	6 to 11 years	While yawning,In isolation (i.e. I can do it without any other movements)		I can “rumble” in isolation (I.e. without other movements), and found that I could just do it without training	I usually tell them to yawn to hear it the first time. Then I have them try yawning with their mouth closed. My daughter can rumble her ears in isolation as well.				Yes	Earphones (e.g. volume control, change track),Smartphone functions,Control a computer as a switch to “select” with eye- or head-tracking		Yes	35 to 44	Male	Technical Solutions Manager / Work at home on a computer as well as Zoom calls throughout the day.	2021-05-07 05:09:44 UTC
650994-650985-77731205	Yes	Yes	6 to 11 years	While yawning,While closing eyes tightly,In isolation (i.e. I can do it without any other movements)		I can “rumble” in isolation (I.e. without other movements), and found that I could just do it without training	It feels like I am tightening a muscle a few cm behind my ears. I assume it is the same kind of feeling someone has when they're moving their ears (something I can't do).				Yes	Earphones (e.g. volume control, change track),Smartphone functions,Control a computer as a switch to “select” with eye- or head-tracking,Gaming	An emergency alarm that would alert medical help, like for elderly people that could fall while alone at home. being alone.	No	35 to 44	Male	Engineer	2021-05-07 05:56:50 UTC
650994-650985-77731441	Yes	Yes	12 to 17 years	While yawning,While closing eyes tightly,While clenching teeth,While opening mouth wide,In isolation (i.e. I can do it without any other movements),Other	Learned I could spontaneously generate the sensation deliberately	I can “rumble” in isolation (I.e. without other movements), and found that I could just do it without training	I replicated the motions of yawning or during a stretch and narrowed down the specifics on when it occurred until I had isolated those muscles				Yes	Earphones (e.g. volume control, change track),Smartphone functions,Sports type helmet camera,Control a computer as a switch to “select” with eye- or head-tracking,Assistive technology software ( e.g. for people with limited communication),Hearing aids (e.g. volume control),Cochlear implants (e.g. volume control)	Welding or other tools	No	35 to 44	Male	Event specialist	2021-05-07 06:02:39 UTC
650994-650985-77731837	Yes	Yes	12 to 17 years	While yawning,While closing eyes tightly,While opening mouth wide,In isolation (i.e. I can do it without any other movements)		I can “rumble” in isolation (I.e. without other movements), and found that I could just do it without training	I can wiggle my ears so when I practised that I know I could rumble				Yes	Earphones (e.g. volume control, change track),Smartphone functions		Yes	35 to 44	Male	It	2021-05-07 06:18:52 UTC
650994-650985-77732083	Yes	Yes	18 to 24 years	In isolation (i.e. I can do it without any other movements)		I can “rumble” in isolation (I.e. without other movements), and found that I could just do it without training	I wear hearing aids and think I learned to do it just from wiggling my ears slightly to adjust the aids.				Yes	Assistive technology software ( e.g. for people with limited communication),Hearing aids (e.g. volume control)		Yes	35 to 44	Female	Finance admin	2021-05-07 06:31:26 UTC
650994-650985-77732151	Yes	No						No		No	No			No	35 to 44	Male	GP	2021-05-07 06:33:51 UTC
650994-650985-77732924	Yes	Yes	Can't remember	While closing eyes tightly,While opening mouth wide,In isolation (i.e. I can do it without any other movements)		I can “rumble” in isolation (I.e. without other movements), and found that I could just do it without training	Close your eyes and imagine stretching the inside of your ears.				Yes	Earphones (e.g. volume control, change track),Hearing aids (e.g. volume control),Don’t know	Helps me tune out loud noises or background noises	No	35 to 44	Female	Sales	2021-05-07 07:01:00 UTC
650994-650985-77733960	Yes	No						Yes	Whilst yawning	No	Dont know	Earphones (e.g. volume control, change track),Sports type helmet camera		No	35 to 44	Female	Researcher	2021-05-07 07:34:40 UTC
650994-650985-77734085	Yes	Yes	6 to 11 years	In isolation (i.e. I can do it without any other movements)		I can “rumble” in isolation (I.e. without other movements), and found that I could just do it without training					Yes	Earphones (e.g. volume control, change track),Smartphone functions,Gaming	Television	Yes	35 to 44	Male	Software Tester	2021-05-07 07:37:40 UTC
650994-650985-77735510	Yes	Yes	12 to 17 years	While yawning,While closing eyes tightly,While clenching teeth,In isolation (i.e. I can do it without any other movements)		I can “rumble” in isolation (I.e. without other movements), and found that I could just do it without training					Yes	Earphones (e.g. volume control, change track),Smartphone functions,Control a computer as a switch to “select” with eye- or head-tracking,Assistive technology software ( e.g. for people with limited communication),Gaming,Don’t know	Additional tasks while typing maybe?	Yes	35 to 44	Female	Lecturer	2021-05-07 08:07:50 UTC
650994-650985-77751321	Yes	Yes	12 to 17 years	In isolation (i.e. I can do it without any other movements)		I can “rumble” in isolation (I.e. without other movements), and found that I could just do it without training					Yes	Earphones (e.g. volume control, change track),Smartphone functions,Sports type helmet camera,Control a computer as a switch to “select” with eye- or head-tracking,Assistive technology software ( e.g. for people with limited communication)	Safety gear / Concealed Alarm	No	35 to 44	Male	Paramedic	2021-05-07 11:01:37 UTC
650994-650985-77753571	Yes	Yes	Can't remember	While yawning,While closing eyes tightly,While clenching teeth,While opening mouth wide,In isolation (i.e. I can do it without any other movements)		I noticed that I could “rumble” at the same time as other movements, such as yawning or eye closing etc, and then learnt how to do it in isolation (I.e. without other movements)	I can't remember when I started being able to do it, it's just something I've always done when I yawned, and then sometimes I would do it to provoke a yawn. I think maybe I was trying to wiggle my ears, which I can't do, but learned to rumble my ears instead?				Yes	Earphones (e.g. volume control, change track),Smartphone functions,Gaming		No	35 to 44	Female	Medical secretary	2021-05-07 11:29:06 UTC
650994-650985-77757000	Yes	Yes	Can't remember	While yawning,While clenching teeth,In isolation (i.e. I can do it without any other movements),Other	Particularly in isolation. Other instances are less frequent.	I can “rumble” in isolation (I.e. without other movements), and found that I could just do it without training	I was trying to clear up my ears after swimming, trying to push water out. I tried to push air to the ears from inside and I noticed the sound described above.				Yes	Earphones (e.g. volume control, change track),Smartphone functions,Sports type helmet camera,Control a computer as a switch to “select” with eye- or head-tracking,Assistive technology software ( e.g. for people with limited communication),Hearing aids (e.g. volume control),Cochlear implants (e.g. volume control),Gaming	A priori, this possibility seems very interesting for any application. However, once put applied it may turn out ot be impractical. It will depend a lot on the interface quality and how quickly it responds to the "rumbling"	No	35 to 44	Male	Professor	2021-05-07 12:12:43 UTC
650994-650985-77759668	Yes	Yes	Can't remember	In isolation (i.e. I can do it without any other movements)		I can “rumble” in isolation (I.e. without other movements), and found that I could just do it without training					Yes	Earphones (e.g. volume control, change track),Smartphone functions,Control a computer as a switch to “select” with eye- or head-tracking,Gaming	Any time there would need to be a clandestine, non-verbal signal or cue, for example when in close contact with the subject of the signal, but do not want them to be aware of it.	No	35 to 44	Male	Accountant	2021-05-07 12:48:17 UTC
650994-650985-77760069	Yes	Yes	Under 6 years	While yawning,While closing eyes tightly,While clenching teeth,While opening mouth wide,In isolation (i.e. I can do it without any other movements)		I can “rumble” in isolation (I.e. without other movements), and found that I could just do it without training	Too rumble feels like trying too wiggle your ears, but instead you squeeze them . Like clenching your fist.				Dont know	Control a computer as a switch to “select” with eye- or head-tracking,Assistive technology software ( e.g. for people with limited communication)		Yes	35 to 44	Male	illustrator	2021-05-07 13:39:09 UTC
650994-650985-77765490	Yes	Yes	Under 6 years	While closing eyes tightly		I can “rumble” in isolation (I.e. without other movements), and found that I could just do it without training	It's like trying to tense your molars				Yes	Earphones (e.g. volume control, change track),Smartphone functions,Sports type helmet camera,Control a computer as a switch to “select” with eye- or head-tracking		Yes	35 to 44	Male	Technology development consultant	2021-05-07 13:53:22 UTC
650994-650985-77767245	Yes	No						No		No	Yes	Earphones (e.g. volume control, change track),Smartphone functions,Assistive technology software ( e.g. for people with limited communication),Hearing aids (e.g. volume control),Cochlear implants (e.g. volume control)		Yes	35 to 44	Male	Medical Devices Management & Clinical Engineer	2021-05-07 14:13:26 UTC
650994-650985-77771575	Yes	Yes	Can't remember	While closing eyes tightly							Yes	Earphones (e.g. volume control, change track),Smartphone functions,Control a computer as a switch to “select” with eye- or head-tracking,Assistive technology software ( e.g. for people with limited communication)		No	35 to 44	Male	IT Support	2021-05-07 15:15:48 UTC
650994-650985-77770863	Yes	Yes	12 to 17 years	In isolation (i.e. I can do it without any other movements)		I can “rumble” in isolation (I.e. without other movements), and found that I could just do it without training	After hearing me talk about rumbling my husband was able to learn. He would yawn and flex muscles associated with yawning until he could isolate the muscles that could control just the rumbling.				Yes	Earphones (e.g. volume control, change track),Smartphone functions,Control a computer as a switch to “select” with eye- or head-tracking,Assistive technology software ( e.g. for people with limited communication),Hearing aids (e.g. volume control),Cochlear implants (e.g. volume control),Gaming		No	35 to 44	Female		2021-05-07 15:38:41 UTC
650994-650985-77775528	Yes	Yes	Under 6 years	While yawning,In isolation (i.e. I can do it without any other movements)		I can “rumble” in isolation (I.e. without other movements), and found that I could just do it without training,I noticed that I could “rumble” at the same time as other movements, such as yawning or eye closing etc, and then learnt how to do it in isolation (I.e. without other movements)	I became aware of it when I was an infant - and with practice got better at controlling it at will - for short periods initially, but for longer period as time went on. It's probably notable that I had a number of issues with my ears in my youth: I had almost monthly ear infections, often as a result of water getting into the ear - and I had grommets put in at a young age too, which later fell ou…				Yes	Earphones (e.g. volume control, change track),Control a computer as a switch to “select” with eye- or head-tracking,Don’t know		Yes	35 to 44	Male	Web Developer	2021-05-07 15:58:26 UTC
650994-650985-77779085	Yes	Yes	6 to 11 years	While yawning		I can “rumble” in isolation (I.e. without other movements), and found that I could just do it without training	I think I just figured it out one day, I can't really remember not being able to do it.				Yes	Earphones (e.g. volume control, change track),Smartphone functions,Control a computer as a switch to “select” with eye- or head-tracking,Assistive technology software ( e.g. for people with limited communication),Hearing aids (e.g. volume control),Gaming		No	35 to 44	Male	Accountant	2021-05-07 16:45:53 UTC
650994-650985-77781199	Yes	Yes	12 to 17 years	While yawning,In isolation (i.e. I can do it without any other movements)		I can “rumble” in isolation (I.e. without other movements), and found that I could just do it without training	I never knew that not everyone could do this. I would describe how to rumble as bearing down on the back of my throat.				Yes	Earphones (e.g. volume control, change track),Smartphone functions,Assistive technology software ( e.g. for people with limited communication),Gaming		No	35 to 44	Female	Disabled	2021-05-07 17:09:05 UTC
650994-650985-77781539	Yes	Yes	Can't remember	While yawning,While closing eyes tightly,While opening mouth wide,In isolation (i.e. I can do it without any other movements)		I noticed that I could “rumble” at the same time as other movements, such as yawning or eye closing etc, and then learnt how to do it in isolation (I.e. without other movements)					Yes	Control a computer as a switch to “select” with eye- or head-tracking,Assistive technology software ( e.g. for people with limited communication),Hearing aids (e.g. volume control),Cochlear implants (e.g. volume control),Gaming		No	35 to 44	Male		2021-05-07 17:13:24 UTC
650994-650985-77782150	Yes	Yes	Can't remember	While yawning,In isolation (i.e. I can do it without any other movements)		I can “rumble” in isolation (I.e. without other movements), and found that I could just do it without training,I noticed that I could “rumble” at the same time as other movements, such as yawning or eye closing etc, and then learnt how to do it in isolation (I.e. without other movements)	Yawning I think causes a similar muscle "flex". It is different. It is also similar to equalizing pressure, but maybe if this flexed harder or flexing this harder causes a nearby muscle to tense up				Yes	Earphones (e.g. volume control, change track),Sports type helmet camera,Control a computer as a switch to “select” with eye- or head-tracking,Assistive technology software ( e.g. for people with limited communication),Hearing aids (e.g. volume control)		No	35 to 44	Male	IT, computer admin / Tech	2021-05-07 17:29:37 UTC
650994-650985-77782478	Yes	Yes	12 to 17 years	Other	Trying to wiggle my ears as a child lead to the "rumbling" effect	I noticed that I could “rumble” at the same time as other movements, such as yawning or eye closing etc, and then learnt how to do it in isolation (I.e. without other movements)	I have no idea how one might go about explaining how to do it.				Yes	Earphones (e.g. volume control, change track),Smartphone functions,Control a computer as a switch to “select” with eye- or head-tracking,Assistive technology software ( e.g. for people with limited communication),Hearing aids (e.g. volume control),Cochlear implants (e.g. volume control),Gaming	Any smart devices including lights, tvs, power outlets, thermostats, ovens, etc.,	No	35 to 44	Male		2021-05-07 17:36:38 UTC
650994-650985-77783578	Yes	No						Yes	Whilst yawning,Whilst closing my eyelids tightly for a few seconds,Whilst clenching my teeth for a few seconds,Whilst opening my mouth wide	Yes	No			No	35 to 44	Male	Investment finance	2021-05-07 18:01:43 UTC
650994-650985-77785237	Yes	Yes	12 to 17 years	In isolation (i.e. I can do it without any other movements),Other	clenching all mucles above the shoulders. i was a strange child. later i also noticed that i could hear the sound when trying to wiggle my ears	I noticed that I could “rumble” at the same time as other movements, such as yawning or eye closing etc, and then learnt how to do it in isolation (I.e. without other movements)	i can't think of a way to describe it with out using a movement. The best way i can describe it is to tink of trying to couch your ears togather behind your head. alternately clenching the back of your scalp is a good description.				Dont know	Don’t know		No	35 to 44	Male	material slitting machine opperator	2021-05-07 19:29:02 UTC
650994-650985-77787176	Yes	No						Yes	Whilst clenching my teeth for a few seconds	Yes	Yes	Assistive technology software ( e.g. for people with limited communication),Hearing aids (e.g. volume control)		Yes	35 to 44	Female	SEND Literacy support	2021-05-07 19:38:58 UTC
650994-650985-77794434	Yes	No						Yes	Whilst closing my eyelids tightly for a few seconds,Whilst clenching my teeth for a few seconds	No	Dont know	Don’t know		No	35 to 44	Female	Speech therapist	2021-05-08 02:48:31 UTC
650994-650985-77799243	Yes	Yes	12 to 17 years	While yawning,While closing eyes tightly							Yes	Assistive technology software ( e.g. for people with limited communication),Hearing aids (e.g. volume control),Cochlear implants (e.g. volume control)		No	35 to 44	Female	Student Support services	2021-05-08 09:01:59 UTC
650994-650985-77822424	Yes	Yes	Can't remember	While yawning,In isolation (i.e. I can do it without any other movements)		I can “rumble” in isolation (I.e. without other movements), and found that I could just do it without training	I didn't learn it consciously; instead, I noticed I was doing it. If I were training someone to do it, the closest instruction I can think of would be to tell them to tighten their ears.				No			No	35 to 44	Female	Information Technology	2021-05-09 01:34:28 UTC
650994-650985-77845173	Yes	Yes	12 to 17 years	In isolation (i.e. I can do it without any other movements)		I can “rumble” in isolation (I.e. without other movements), and found that I could just do it without training	I have always been able to isolate certain muscles with concentration . Don’t remember intentionally learning to do it. cant remember exactly “learning “to do it				Dont know	None of the above		Yes	35 to 44	Female	Speech therapist	2021-05-09 20:35:16 UTC
650994-650985-77882319	Yes	Yes	Under 6 years	In isolation (i.e. I can do it without any other movements)		I can “rumble” in isolation (I.e. without other movements), and found that I could just do it without training	I am not really sure how I learned this. I just remember being able to do it, almost all of my life.				Yes	Earphones (e.g. volume control, change track),Smartphone functions		No	35 to 44	Male	teacher	2021-05-10 12:39:20 UTC
650994-650985-77898905	Yes	No						Yes	Whilst yawning,Whilst closing my eyelids tightly for a few seconds,Whilst opening my mouth wide	No	Yes	Earphones (e.g. volume control, change track),Smartphone functions,Sports type helmet camera,Assistive technology software ( e.g. for people with limited communication)		Yes	35 to 44	Female	Speech & Language Therapist	2021-05-10 15:44:36 UTC
650994-650985-77913074	Yes	Yes	6 to 11 years	In isolation (i.e. I can do it without any other movements)		I noticed that I could “rumble” at the same time as other movements, such as yawning or eye closing etc, and then learnt how to do it in isolation (I.e. without other movements)					Yes	Assistive technology software ( e.g. for people with limited communication),Hearing aids (e.g. volume control)	Anything where user discretion is advantageous.	No	35 to 44	Male	Architect	2021-05-10 19:44:06 UTC
650994-650985-77920086	Yes	Yes	25 to 34 years	While closing eyes tightly,While clenching teeth		I learnt how to rumble in isolation (I.e. without other movements) from someone else (either personally or on the internet).					Yes	Earphones (e.g. volume control, change track),Smartphone functions,Control a computer as a switch to “select” with eye- or head-tracking		No	35 to 44	Female		2021-05-10 22:49:44 UTC
650994-650985-77955902	Yes	No						Yes	Whilst opening my mouth wide	Yes	Dont know	Earphones (e.g. volume control, change track),Smartphone functions,Assistive technology software ( e.g. for people with limited communication),Gaming		No	35 to 44	Female	Engineer	2021-05-11 12:32:55 UTC
650994-650985-77970453	Yes	Yes	12 to 17 years	While yawning,While clenching teeth,While opening mouth wide							Dont know	None of the above		No	35 to 44	Female	HR Manager	2021-05-11 14:53:14 UTC
650994-650985-77985123	Yes	No						No		No	Yes	Earphones (e.g. volume control, change track)		No	35 to 44	Female	Doctor	2021-05-11 17:31:07 UTC
650994-650985-77986914	Yes	Yes	12 to 17 years	While yawning,In isolation (i.e. I can do it without any other movements)		I can “rumble” in isolation (I.e. without other movements), and found that I could just do it without training					Yes	Earphones (e.g. volume control, change track),Smartphone functions		Yes	35 to 44	Female	Stay at home parent	2021-05-11 17:55:57 UTC
650994-650985-77986784	Yes	Yes	Under 6 years	In isolation (i.e. I can do it without any other movements)		I can “rumble” in isolation (I.e. without other movements), and found that I could just do it without training	Have always been able to do it and thought everyone could until I saw tonight's points west				Dont know	Assistive technology software ( e.g. for people with limited communication),Hearing aids (e.g. volume control),Cochlear implants (e.g. volume control)		Yes	35 to 44	Female	Instructor	2021-05-11 17:56:56 UTC
650994-650985-77986788	Yes	Yes	6 to 11 years	While yawning,While closing eyes tightly,While clenching teeth,While opening mouth wide,In isolation (i.e. I can do it without any other movements)		I can “rumble” in isolation (I.e. without other movements), and found that I could just do it without training	I feel like it’s like I’m ‘blinking’ inside my ears. I imagine I eyelids and that they are opening and closing like I’m blinking but the sensation is inside my ears				Yes	Earphones (e.g. volume control, change track),Smartphone functions		Yes	35 to 44	Female	Interior stylist	2021-05-11 17:56:56 UTC
650994-650985-77986734	Yes	Yes	18 to 24 years	In isolation (i.e. I can do it without any other movements)		I can “rumble” in isolation (I.e. without other movements), and found that I could just do it without training	I think it was just from trying to move my ears, but as I do it I hear the noise.				Yes	Don’t know		Yes	35 to 44	Male	Health and safety manager	2021-05-11 17:57:01 UTC
650994-650985-77986994	Yes	Yes	Can't remember	While yawning,While opening mouth wide							Dont know	Earphones (e.g. volume control, change track)		No	35 to 44	Female	Sales assistant	2021-05-11 17:57:14 UTC
650994-650985-77986748	Yes	Yes	12 to 17 years	While yawning,While closing eyes tightly,While opening mouth wide,Other	Lifting the roof of my mouth	I noticed that I could “rumble” at the same time as other movements, such as yawning or eye closing etc, and then learnt how to do it in isolation (I.e. without other movements)					Dont know	None of the above,Don’t know		Yes	35 to 44	Female	Contract manager	2021-05-11 17:57:14 UTC
650994-650985-77986774	Yes	Yes	Can't remember	While yawning,While closing eyes tightly							Yes	Earphones (e.g. volume control, change track),Assistive technology software ( e.g. for people with limited communication)		Yes	35 to 44	Female	At home mum	2021-05-11 17:57:22 UTC
650994-650985-77987098	Yes	Yes	12 to 17 years	While closing eyes tightly		I noticed that I could “rumble” at the same time as other movements, such as yawning or eye closing etc, and then learnt how to do it in isolation (I.e. without other movements)					Dont know	Earphones (e.g. volume control, change track),Hearing aids (e.g. volume control)		No	35 to 44	Female	Online Assistant	2021-05-11 17:57:31 UTC
650994-650985-77986755	Yes	Yes	12 to 17 years	While yawning,While closing eyes tightly,While clenching teeth,While opening mouth wide,In isolation (i.e. I can do it without any other movements)		I can “rumble” in isolation (I.e. without other movements), and found that I could just do it without training	Close your mouth and imagine pushing out into each of your ears from your jaw				Dont know	Don’t know		Yes	35 to 44	Female	Training manager in healthcare	2021-05-11 17:57:35 UTC
650994-650985-77986911	Yes	Yes	25 to 34 years	In isolation (i.e. I can do it without any other movements)		I can “rumble” in isolation (I.e. without other movements), and found that I could just do it without training					Dont know	Assistive technology software ( e.g. for people with limited communication),Hearing aids (e.g. volume control),Cochlear implants (e.g. volume control)	I can't think of anything at present	Yes	35 to 44	Female	Copywriter/mum	2021-05-11 17:57:57 UTC
650994-650985-77987107	Yes	Yes	6 to 11 years	In isolation (i.e. I can do it without any other movements)		I can “rumble” in isolation (I.e. without other movements), and found that I could just do it without training	I focus in wiggling my ears				Dont know	Assistive technology software ( e.g. for people with limited communication)		Yes	35 to 44	Female	Groom	2021-05-11 17:58:09 UTC
650994-650985-77986833	Yes	Yes	6 to 11 years	While yawning,In isolation (i.e. I can do it without any other movements)		I can “rumble” in isolation (I.e. without other movements), and found that I could just do it without training,I noticed that I could “rumble” at the same time as other movements, such as yawning or eye closing etc, and then learnt how to do it in isolation (I.e. without other movements)	I did it to help rebalance the pressure in my ears.				Yes	Earphones (e.g. volume control, change track),Smartphone functions,Sports type helmet camera,Control a computer as a switch to “select” with eye- or head-tracking,Assistive technology software ( e.g. for people with limited communication),Hearing aids (e.g. volume control),Cochlear implants (e.g. volume control)	My glucose sensor?	Yes	35 to 44	Male	Head of business planning (nhs)	2021-05-11 17:58:13 UTC
650994-650985-77986815	Yes	Yes	6 to 11 years	While yawning,In isolation (i.e. I can do it without any other movements)		I can “rumble” in isolation (I.e. without other movements), and found that I could just do it without training,I noticed that I could “rumble” at the same time as other movements, such as yawning or eye closing etc, and then learnt how to do it in isolation (I.e. without other movements)					Yes	Earphones (e.g. volume control, change track),Control a computer as a switch to “select” with eye- or head-tracking,Assistive technology software ( e.g. for people with limited communication),Hearing aids (e.g. volume control),Cochlear implants (e.g. volume control)		Yes	35 to 44	Female	TV producer. Currently on maternity leave	2021-05-11 17:58:14 UTC
650994-650985-77986810	Yes	Yes	18 to 24 years	While yawning,While closing eyes tightly,While clenching teeth,In isolation (i.e. I can do it without any other movements)		I noticed that I could “rumble” at the same time as other movements, such as yawning or eye closing etc, and then learnt how to do it in isolation (I.e. without other movements)					Yes	Earphones (e.g. volume control, change track),Smartphone functions		Yes	35 to 44	Female	Childminder	2021-05-11 17:58:19 UTC
650994-650985-77987109	Yes	Yes	Can't remember	While yawning,While clenching teeth,In isolation (i.e. I can do it without any other movements)		I can “rumble” in isolation (I.e. without other movements), and found that I could just do it without training					Dont know	Don’t know		No	35 to 44	Female		2021-05-11 17:58:48 UTC
650994-650985-77986913	Yes	Yes	6 to 11 years	While yawning,While closing eyes tightly,While clenching teeth,While opening mouth wide,In isolation (i.e. I can do it without any other movements)		I can “rumble” in isolation (I.e. without other movements), and found that I could just do it without training	I noticed it helped me clear my ears so I trained myself by closing my eyes tightly a lot, now I can do it on its own				Yes	Earphones (e.g. volume control, change track),Smartphone functions,Sports type helmet camera,Control a computer as a switch to “select” with eye- or head-tracking,Assistive technology software ( e.g. for people with limited communication),Hearing aids (e.g. volume control),Cochlear implants (e.g. volume control),Gaming	Not sure, its like the ipod wheel so can be used for all sorts	Yes	35 to 44	Male	Sales	2021-05-11 17:58:51 UTC
650994-650985-77987338	Yes	Yes	Can't remember	While yawning,While opening mouth wide,In isolation (i.e. I can do it without any other movements)		I can “rumble” in isolation (I.e. without other movements), and found that I could just do it without training	its like a strange concentration almost by using jaw or throat muscles				Yes	Smartphone functions	satnav	Yes	35 to 44	Male	electrician	2021-05-11 17:58:58 UTC
650994-650985-77987061	Yes	Yes	Under 6 years	In isolation (i.e. I can do it without any other movements)		I can “rumble” in isolation (I.e. without other movements), and found that I could just do it without training	For as long as I scan remember I have always been able to do it as well as visibly moving my ears at will				Dont know	Don’t know		Yes	35 to 44	Female	Marketing Manager	2021-05-11 17:59:12 UTC
650994-650985-77986932	Yes	Yes	Can't remember	In isolation (i.e. I can do it without any other movements)		I can “rumble” in isolation (I.e. without other movements), and found that I could just do it without training	Very hard to explain, I saw your news feature and just realise I do it . I can feel the muscles in my ears and I can just flex it By thinking about it				Dont know	Earphones (e.g. volume control, change track),Control a computer as a switch to “select” with eye- or head-tracking		Yes	35 to 44	Female	Bank staff	2021-05-11 17:59:28 UTC
650994-650985-77986931	Yes	Yes	12 to 17 years	While yawning,In isolation (i.e. I can do it without any other movements)		I noticed that I could “rumble” at the same time as other movements, such as yawning or eye closing etc, and then learnt how to do it in isolation (I.e. without other movements)	I learnt to do this when equalising my ears in the swimming pool when I was young. I also started doing it when re pressurising my ears when flying on planes				No			Yes	35 to 44	Male	Software developer	2021-05-11 17:59:45 UTC
650994-650985-77986836	Yes	Yes	Can't remember	In isolation (i.e. I can do it without any other movements)		I can “rumble” in isolation (I.e. without other movements), and found that I could just do it without training	I focus on tightening the inside of my ear and there's a 'drumming' type sound in the same intervals as I tighten				Dont know	Earphones (e.g. volume control, change track),Smartphone functions		Yes	35 to 44	Female	Teacher	2021-05-11 18:00:02 UTC
650994-650985-77987180	Yes	Yes	Under 6 years	In isolation (i.e. I can do it without any other movements)		I can “rumble” in isolation (I.e. without other movements), and found that I could just do it without training					Yes	Earphones (e.g. volume control, change track),Smartphone functions,Assistive technology software ( e.g. for people with limited communication),Gaming		Yes	35 to 44	Female	computer desk job	2021-05-11 18:00:24 UTC
650994-650985-77987663	Yes	Yes	Can't remember	While yawning,While closing eyes tightly,While clenching teeth,While opening mouth wide,Other	I can do it without yawning	I can “rumble” in isolation (I.e. without other movements), and found that I could just do it without training	I've always done it				Yes	Earphones (e.g. volume control, change track),Smartphone functions		Yes	35 to 44	Female	Healthcare assistant	2021-05-11 18:00:27 UTC
650994-650985-77987076	Yes	Yes	Can't remember	While yawning,While closing eyes tightly,While clenching teeth,While opening mouth wide		I can “rumble” in isolation (I.e. without other movements), and found that I could just do it without training					Dont know	Don’t know		No	35 to 44	Female	Teacher	2021-05-11 18:00:33 UTC
650994-650985-77986733	Yes	Yes	Under 6 years	In isolation (i.e. I can do it without any other movements)		I can “rumble” in isolation (I.e. without other movements), and found that I could just do it without training	I have always been able to do it. If I were to describe it, it is like you clench the inner bit of your ear, really hard.				Yes	Earphones (e.g. volume control, change track),Smartphone functions		Yes	35 to 44	Female	Ok maternity leave but I work as a performance Officer for Somerset Clinical Commissioning Group	2021-05-11 18:00:56 UTC
650994-650985-77987466	Yes	No						Yes	Whilst yawning	No	Yes	Earphones (e.g. volume control, change track),Smartphone functions,Control a computer as a switch to “select” with eye- or head-tracking,Assistive technology software ( e.g. for people with limited communication)	Tv controls, some sort of alarm	Yes	35 to 44	Male	Civil servant	2021-05-11 18:02:26 UTC
650994-650985-77986907	Yes	Yes	Under 6 years	In isolation (i.e. I can do it without any other movements),Other	When I was tiny I would lay my head on my mums lap and she would stoke my face, that’s when I first became aware of that noise, I could replicate it straight away- with no outside source or yawning etc.	I can “rumble” in isolation (I.e. without other movements), and found that I could just do it without training	‘Imagine you had gills, now try to shut them’				Yes	Sports type helmet camera,Assistive technology software ( e.g. for people with limited communication),Hearing aids (e.g. volume control),Cochlear implants (e.g. volume control)		Yes	35 to 44	Female	Brand manager	2021-05-11 18:02:55 UTC
650994-650985-77986969	Yes	Yes	6 to 11 years	While yawning,While closing eyes tightly,While clenching teeth							Yes	Smartphone functions,Control a computer as a switch to “select” with eye- or head-tracking,Assistive technology software ( e.g. for people with limited communication),Hearing aids (e.g. volume control),Cochlear implants (e.g. volume control)		Yes	35 to 44	Female		2021-05-11 18:03:21 UTC
650994-650985-77987137	Yes	Yes	12 to 17 years	While yawning			Sometimes When I wear earbuds it can trigger this rumble and I have to remove them				Dont know	Earphones (e.g. volume control, change track)		Yes	35 to 44	Female	School Nurse	2021-05-11 18:03:57 UTC
650994-650985-77987377	Yes	Yes	Can't remember	While yawning,While closing eyes tightly,While clenching teeth,In isolation (i.e. I can do it without any other movements)		I can “rumble” in isolation (I.e. without other movements), and found that I could just do it without training	I’ve been able to do it for as long as I can remember and just thought that everyone could do it				Yes	Earphones (e.g. volume control, change track),Smartphone functions	I’m personally not that interested but think it’s great if it can have medical applications	Yes	35 to 44	Female	Freelance Artist/Teacher	2021-05-11 18:04:08 UTC
650994-650985-77986809	Yes	Yes	Can't remember	While yawning,While clenching teeth,While opening mouth wide,In isolation (i.e. I can do it without any other movements)		I noticed that I could “rumble” at the same time as other movements, such as yawning or eye closing etc, and then learnt how to do it in isolation (I.e. without other movements)					No			No	35 to 44	Female	Actress	2021-05-11 18:04:08 UTC
650994-650985-77986908	Yes	Yes	6 to 11 years	While yawning		I can “rumble” in isolation (I.e. without other movements), and found that I could just do it without training	I learned while wiggling my ears				Yes	Control a computer as a switch to “select” with eye- or head-tracking,Assistive technology software ( e.g. for people with limited communication),Hearing aids (e.g. volume control),Cochlear implants (e.g. volume control),Don’t know		Yes	35 to 44	Male	Design engineer CNC machining	2021-05-11 18:04:41 UTC
650994-650985-77987710	Yes	Yes	25 to 34 years	While yawning,While clenching teeth,While opening mouth wide,In isolation (i.e. I can do it without any other movements)		I can “rumble” in isolation (I.e. without other movements), and found that I could just do it without training	Tricky... It’s almost as if you are trying to force the beginning of a yawn that doesn’t go into a yawn. Like creating pressure at the back of your tongue or tonsil area that pushes out toward the ear canal.				Dont know	Earphones (e.g. volume control, change track),Smartphone functions,Don’t know		Yes	35 to 44	Female	Housewife	2021-05-11 18:05:13 UTC
650994-650985-77987619	Yes	No						No		No	Yes	Earphones (e.g. volume control, change track),Smartphone functions	Lights on/off	Yes	35 to 44	Female		2021-05-11 18:05:48 UTC
650994-650985-77987830	Yes	Yes	Can't remember	While yawning,While closing eyes tightly		I can “rumble” in isolation (I.e. without other movements), and found that I could just do it without training					Dont know	Earphones (e.g. volume control, change track),Gaming		No	35 to 44	Male		2021-05-11 18:07:17 UTC
650994-650985-77987981	Yes	Yes	12 to 17 years	In isolation (i.e. I can do it without any other movements)		I can “rumble” in isolation (I.e. without other movements), and found that I could just do it without training	I was trying to pop my ears and and found I could create the rumbling sound by tensing a muscle inside my ears				Yes	Earphones (e.g. volume control, change track),Smartphone functions		Yes	35 to 44	Female	Civil Servant	2021-05-11 18:07:39 UTC
650994-650985-77987588	Yes	Yes	Can't remember	While yawning,In isolation (i.e. I can do it without any other movements)		I can “rumble” in isolation (I.e. without other movements), and found that I could just do it without training	I practiced yawning and heard the noise during practicing. It feels like when I use certain neck and throat muscles with a slight jaw movement it happens.				Yes	Don’t know		Yes	35 to 44	Male	Lead Supervisor	2021-05-11 18:07:41 UTC
650994-650985-77987463	Yes	Yes	35 to 44 years	In isolation (i.e. I can do it without any other movements)		I can “rumble” in isolation (I.e. without other movements), and found that I could just do it without training	It’s like tensing in your jaw but not actually moving anything.				Yes	Hearing aids (e.g. volume control),Don’t know		Yes	35 to 44	Female	Cleaner	2021-05-11 18:08:15 UTC
650994-650985-77986776	Yes	Yes	12 to 17 years	While yawning,While closing eyes tightly,In isolation (i.e. I can do it without any other movements)		I can “rumble” in isolation (I.e. without other movements), and found that I could just do it without training,I noticed that I could “rumble” at the same time as other movements, such as yawning or eye closing etc, and then learnt how to do it in isolation (I.e. without other movements)	I had my ears pinned back when I was around 7, as I've grown the cartilage sometimes cracks I guess where it's tight, so I've been very aware of my ears. Sometimes without thinking I realise my ears feel tight and I really need to think to relax this muscles like if you release a clever jaw. If I focus on replicating that feeling with my ears I can make them move, if I hold that movement and focu…				Yes	Earphones (e.g. volume control, change track),Smartphone functions,Control a computer as a switch to “select” with eye- or head-tracking,Gaming	To answer a video doorbell, Ring for example	Yes	35 to 44	Female	Educational Data Manager and Timetabler	2021-05-11 18:09:42 UTC
650994-650985-77988316	Yes	Yes	Can't remember	Other	Sub aqua diving	I can “rumble” in isolation (I.e. without other movements), and found that I could just do it without training	I do it by the sensation of moving my tongue back in my throat .. not physically but kinda something happens in my neck				Dont know	Don’t know		Yes	35 to 44	Male	Engineer	2021-05-11 18:14:10 UTC
650994-650985-77989101	Yes	Yes	Can't remember	In isolation (i.e. I can do it without any other movements)		I can “rumble” in isolation (I.e. without other movements), and found that I could just do it without training	I find it best to imagine trying to pull my ears back without using my hands				Yes	Control a computer as a switch to “select” with eye- or head-tracking,Assistive technology software ( e.g. for people with limited communication)		Yes	35 to 44	Male		2021-05-11 18:24:26 UTC
650994-650985-77989578	Yes	No						No		No	Dont know	Don’t know		No	35 to 44	Male		2021-05-11 18:26:29 UTC
650994-650985-77989872	Yes	No						No		Yes	Dont know	Earphones (e.g. volume control, change track),Assistive technology software ( e.g. for people with limited communication),Cochlear implants (e.g. volume control)		No	35 to 44	Male		2021-05-11 18:32:10 UTC
650994-650985-77986989	Yes	Yes	6 to 11 years	Other	I first noticed this rumbling when I stay at a friends house for the first time. I would have been around 6 years old. It started uncontrollably when in bed trying to go to sleep. I didn’t know what it was at the time but could only describe it at the time as sounding like it was on all the time and like a steam train setting off and it being Loud . Got really upset and got my parents to come pic…	I can “rumble” in isolation (I.e. without other movements), and found that I could just do it without training					Yes	Earphones (e.g. volume control, change track),Gaming,Don’t know		Yes	35 to 44	Male	Office based.	2021-05-11 18:34:13 UTC
650994-650985-77987383	Yes	Yes	Can't remember	In isolation (i.e. I can do it without any other movements)		I can “rumble” in isolation (I.e. without other movements), and found that I could just do it without training	I dont remember, I think I've always known the noise is there. When I do it feels as is I'm trying to move my tongue but holding it still at the same time!				Dont know	Don’t know		Yes	35 to 44	Female	Chef	2021-05-11 18:34:52 UTC
650994-650985-77990207	Yes	Yes	Can't remember	While yawning,While closing eyes tightly,While clenching teeth,While opening mouth wide,In isolation (i.e. I can do it without any other movements)		I can “rumble” in isolation (I.e. without other movements), and found that I could just do it without training					Yes	Smartphone functions,Control a computer as a switch to “select” with eye- or head-tracking,Assistive technology software ( e.g. for people with limited communication)		Yes	35 to 44	Female		2021-05-11 18:38:12 UTC
650994-650985-77986933	Yes	No						Yes	Whilst closing my eyelids tightly for a few seconds,Whilst clenching my teeth for a few seconds	No	Yes	Earphones (e.g. volume control, change track),Smartphone functions,Don’t know		Yes	35 to 44	Male	Groundworker	2021-05-11 18:46:46 UTC
650994-650985-77993771	Yes	Yes	25 to 34 years	While yawning,While closing eyes tightly		I noticed that I could “rumble” at the same time as other movements, such as yawning or eye closing etc, and then learnt how to do it in isolation (I.e. without other movements)					Dont know	Sports type helmet camera,Don’t know		Yes	35 to 44	Male	Horticulture	2021-05-11 19:42:35 UTC
650994-650985-77997684	Yes	Yes	35 to 44 years	While yawning,While clenching teeth		I noticed that I could “rumble” at the same time as other movements, such as yawning or eye closing etc, and then learnt how to do it in isolation (I.e. without other movements)					Yes	Don’t know		Yes	35 to 44	Female	Employment advisor/ computer and phone	2021-05-11 21:11:06 UTC
650994-650985-78000291	Yes	No						Yes	Whilst yawning,Whilst closing my eyelids tightly for a few seconds,Whilst opening my mouth wide	Yes	Dont know	Don’t know		Yes	35 to 44	Female	Manager	2021-05-11 22:16:03 UTC
650994-650985-78033912	Yes	No						No		No	Yes	Earphones (e.g. volume control, change track)	I guess it makes sense for hands-free applications, e.g., whilst driving?	Yes	35 to 44	Male	Research development	2021-05-12 12:09:58 UTC
650994-650985-78036625	Yes	Yes	35 to 44 years	In isolation (i.e. I can do it without any other movements)		I can “rumble” in isolation (I.e. without other movements), and found that I could just do it without training					Yes	Don’t know		Yes	35 to 44	Female	Housekeeping team leader	2021-05-12 12:38:21 UTC
650994-650985-78039252	Yes	Yes	6 to 11 years	In isolation (i.e. I can do it without any other movements)		I can “rumble” in isolation (I.e. without other movements), and found that I could just do it without training,I noticed that I could “rumble” at the same time as other movements, such as yawning or eye closing etc, and then learnt how to do it in isolation (I.e. without other movements),I learnt how to rumble in isolation (I.e. without other movements) from someone else (either personally or on …					Yes	Earphones (e.g. volume control, change track)		Yes	35 to 44	Female	Glass artist	2021-05-12 13:03:32 UTC
650994-650985-78040866	Yes	No						Yes	Whilst yawning,Whilst closing my eyelids tightly for a few seconds,Whilst opening my mouth wide	Yes	Dont know	Earphones (e.g. volume control, change track),Control a computer as a switch to “select” with eye- or head-tracking		No	35 to 44	Female	Dancer	2021-05-12 13:22:49 UTC
650994-650985-78041062	Yes	No						No		No	Yes	Earphones (e.g. volume control, change track),Smartphone functions,Sports type helmet camera,Control a computer as a switch to “select” with eye- or head-tracking		No	35 to 44	Male	Coding/electronics HE	2021-05-12 13:25:29 UTC
650994-650985-78068569	Yes	Yes	Can't remember	While yawning,In isolation (i.e. I can do it without any other movements)		I can “rumble” in isolation (I.e. without other movements), and found that I could just do it without training	I've always been able to do it				Dont know	Earphones (e.g. volume control, change track)	It could be applied to any household appliance that currently uses a switch...It could also be used by people to control their environment e.g. light dimmer switches, curtain closing, window opening	Yes	35 to 44	Female	Community Engagement Officer	2021-05-12 20:18:56 UTC
650994-650985-78103790	Yes	Yes	18 to 24 years	In isolation (i.e. I can do it without any other movements)		I can “rumble” in isolation (I.e. without other movements), and found that I could just do it without training	I don’t know, it just was something I became aware of over time, I thought everyone did it/ I never really thought much about it				Dont know	Don’t know	Alarms, emergency calls	No	35 to 44	Female	Administrator	2021-05-13 12:00:42 UTC
650994-650985-78143373	Yes	No						No		No	Yes	Assistive technology software ( e.g. for people with limited communication)		No	35 to 44	Female	SLP	2021-05-13 20:42:53 UTC
650994-650985-78199476	Yes	Yes	Can't remember	While yawning,While opening mouth wide		I learnt how to rumble in isolation (I.e. without other movements) from someone else (either personally or on the internet).	I tense my toung and slightly push up and back with my toung.				Yes	Earphones (e.g. volume control, change track),Smartphone functions	Smart telly	Yes	35 to 44	Female	Adult Social Care Practitioner with Somerset County Council	2021-05-14 17:56:48 UTC
650994-650985-78487867	Yes	Yes	6 to 11 years	While yawning,While closing eyes tightly,While clenching teeth,While opening mouth wide,In isolation (i.e. I can do it without any other movements)		I can “rumble” in isolation (I.e. without other movements), and found that I could just do it without training,I noticed that I could “rumble” at the same time as other movements, such as yawning or eye closing etc, and then learnt how to do it in isolation (I.e. without other movements)	I've been doing this since before I entered kindergarten, so I'm not exactly sure how I realized I could do it. I do it subconsciously, often without even realizing I'm doing it and often just before I fall asleep. To do it, I just focus on what feels like the muscles behind my jaw and just let them vibrate. I honestly didn't know until today that other people couldn't do this.				Dont know	Earphones (e.g. volume control, change track),Smartphone functions,Control a computer as a switch to “select” with eye- or head-tracking,Hearing aids (e.g. volume control),Gaming		No	35 to 44	Female	Teacher	2021-05-19 23:47:06 UTC
650994-650985-78488284	Yes	Yes	12 to 17 years	In isolation (i.e. I can do it without any other movements)		I can “rumble” in isolation (I.e. without other movements), and found that I could just do it without training,I noticed that I could “rumble” at the same time as other movements, such as yawning or eye closing etc, and then learnt how to do it in isolation (I.e. without other movements)					Yes	Earphones (e.g. volume control, change track),Smartphone functions,Don’t know		Yes	35 to 44	Female	Education	2021-05-20 00:09:07 UTC
650994-650985-78678979	Yes	No						Yes	Whilst closing my eyelids tightly for a few seconds	No	No			Yes	35 to 44	Female	Massage therapist	2021-05-24 10:32:47 UTC
650994-650985-78746337	Yes	No						No		No	No			No	35 to 44	Male	Company director	2021-05-25 08:26:08 UTC
650994-650985-78747046	Yes	Yes	6 to 11 years	While yawning,While closing eyes tightly,While clenching teeth,In isolation (i.e. I can do it without any other movements)		I can “rumble” in isolation (I.e. without other movements), and found that I could just do it without training					No			No	35 to 44	Male	Scientific consultant	2021-05-25 08:31:49 UTC
650994-650985-79140196	Yes	Yes	12 to 17 years	While yawning,While closing eyes tightly,While opening mouth wide,In isolation (i.e. I can do it without any other movements)		I noticed that I could “rumble” at the same time as other movements, such as yawning or eye closing etc, and then learnt how to do it in isolation (I.e. without other movements)	Focus on “opening” ears and especially ear canal				Yes	Earphones (e.g. volume control, change track),Smartphone functions	Lights, personal alarm systems maybe	No	35 to 44	Female	Database management	2021-06-02 04:22:43 UTC
650994-650985-79148169	Yes	Yes	35 to 44 years	While yawning,While closing eyes tightly,In isolation (i.e. I can do it without any other movements)		I noticed that I could “rumble” at the same time as other movements, such as yawning or eye closing etc, and then learnt how to do it in isolation (I.e. without other movements)					Yes	Earphones (e.g. volume control, change track),Sports type helmet camera,Assistive technology software ( e.g. for people with limited communication),Hearing aids (e.g. volume control),Cochlear implants (e.g. volume control)		No	35 to 44	Male	it manager	2021-06-02 08:46:04 UTC
650994-650985-79159155	Yes	Yes	6 to 11 years	In isolation (i.e. I can do it without any other movements)		I can “rumble” in isolation (I.e. without other movements), and found that I could just do it without training	Learned as child, don't remember how				Yes	Earphones (e.g. volume control, change track),Smartphone functions,Sports type helmet camera,Control a computer as a switch to “select” with eye- or head-tracking,Assistive technology software ( e.g. for people with limited communication),Hearing aids (e.g. volume control),Cochlear implants (e.g. volume control),Gaming		No	35 to 44	Male		2021-06-02 11:27:44 UTC
650994-650985-79161291	Yes	Yes	Can't remember	While yawning,While opening mouth wide,In isolation (i.e. I can do it without any other movements)		I noticed that I could “rumble” at the same time as other movements, such as yawning or eye closing etc, and then learnt how to do it in isolation (I.e. without other movements)	Having done the yawning as asked for this survey, I realised that I had been aware that that noise does happen, without really having thought about it before. Just now I've tried to do it in isolation and realised that I could. If I open my mouth wide I can get a constant rumble. In isolation, only a short (less than 1 second) rumble. It is very difficult to explain how to do it in isolation thou…				Yes	Sports type helmet camera,Assistive technology software ( e.g. for people with limited communication),Hearing aids (e.g. volume control),Cochlear implants (e.g. volume control)		No	35 to 44	Female	Engineer	2021-06-02 12:26:09 UTC
650994-650985-79165977	Yes	Yes	35 to 44 years	While closing eyes tightly		I noticed that I could “rumble” at the same time as other movements, such as yawning or eye closing etc, and then learnt how to do it in isolation (I.e. without other movements)					Yes	Earphones (e.g. volume control, change track),Smartphone functions,Sports type helmet camera		No	35 to 44	Male	Self employed	2021-06-02 13:03:32 UTC
650994-650985-79185694	Yes	Yes	Under 6 years	While yawning							Yes	Earphones (e.g. volume control, change track),Smartphone functions	In-car sat-nav	Yes	35 to 44	Female	Project Manager	2021-06-02 18:24:19 UTC
650994-650985-79187613	Yes	Yes	Can't remember	While yawning,In isolation (i.e. I can do it without any other movements)		I can “rumble” in isolation (I.e. without other movements), and found that I could just do it without training					No			No	35 to 44	Female	Administration	2021-06-02 19:20:12 UTC
650994-650985-79199130	Yes	Yes	Can't remember	While yawning,In isolation (i.e. I can do it without any other movements)		I can “rumble” in isolation (I.e. without other movements), and found that I could just do it without training	If you try moved your ears? It just happens				Yes	Don’t know		No	35 to 44	Female	Community development worker	2021-06-03 06:52:58 UTC
650994-650985-79406014	Yes	Yes	25 to 34 years	While yawning,While clenching teeth,While opening mouth wide							Yes	Earphones (e.g. volume control, change track),Smartphone functions		No	35 to 44	Female	Histotechnologist	2021-06-08 04:59:45 UTC
650994-650985-79442779	Yes	Yes	Can't remember	While closing eyes tightly,In isolation (i.e. I can do it without any other movements)		I can “rumble” in isolation (I.e. without other movements), and found that I could just do it without training	(I had a benign tumour in one ear and had other ENT issues, so for these reasons and due to impact on hearing I think I have been more aware of when I am tensing my muscles and making the 'rumbling' sensation, but I didn't ever realise it was a 'thing'				Yes	Earphones (e.g. volume control, change track)		No	35 to 44	Female	Psychologist	2021-06-08 14:50:33 UTC
650994-650985-79458020	Yes	Yes	Under 6 years	While yawning,In isolation (i.e. I can do it without any other movements)		I can “rumble” in isolation (I.e. without other movements), and found that I could just do it without training	I’ve always been able to do this; it took a while before I realized that not everyone could.				Dont know	Earphones (e.g. volume control, change track),Control a computer as a switch to “select” with eye- or head-tracking,Assistive technology software ( e.g. for people with limited communication),Hearing aids (e.g. volume control)		No	35 to 44	Other	Academic	2021-06-08 18:46:24 UTC
650994-650985-79870018	Yes	Yes	6 to 11 years	While clenching teeth,While opening mouth wide,In isolation (i.e. I can do it without any other movements)		I can “rumble” in isolation (I.e. without other movements), and found that I could just do it without training	Been doing it since childhood, so no idea how I learnt, sorry.				Yes	Earphones (e.g. volume control, change track),Gaming		No	35 to 44	Female	Office worker	2021-06-16 09:48:02 UTC
650994-650985-79899193	Yes	No						No		Yes	Dont know	Earphones (e.g. volume control, change track),Assistive technology software ( e.g. for people with limited communication),Hearing aids (e.g. volume control)		No	35 to 44	Female	Consultant	2021-06-16 14:11:08 UTC
650994-650985-80181759	Yes	Yes	6 to 11 years	In isolation (i.e. I can do it without any other movements)		I can “rumble” in isolation (I.e. without other movements), and found that I could just do it without training	I thought it was a normal thing that everyone can do when they flex that particular ear muscle, i have always done it				Dont know	Hearing aids (e.g. volume control),Cochlear implants (e.g. volume control)		No	35 to 44	Female	Customer service	2021-06-21 20:09:17 UTC
650994-650985-80424336	Yes	Yes	Under 6 years	While yawning,While clenching teeth,In isolation (i.e. I can do it without any other movements)		I can “rumble” in isolation (I.e. without other movements), and found that I could just do it without training					Yes	Hearing aids (e.g. volume control),Don’t know		Yes	35 to 44	Female	Gp	2021-06-25 15:55:25 UTC
650994-650985-80469650	Yes	No						Yes	Whilst yawning,Whilst opening my mouth wide	No	Yes	Assistive technology software ( e.g. for people with limited communication)	Google home devices - switching lights, TV and music on and off.	Yes	35 to 44	Female	Food photographer and recipe book author	2021-06-27 09:15:04 UTC
650994-650985-80612499	Yes	Yes	Can't remember	While yawning		I noticed that I could “rumble” at the same time as other movements, such as yawning or eye closing etc, and then learnt how to do it in isolation (I.e. without other movements)					No			No	35 to 44	Female	Research scientist	2021-06-30 02:39:16 UTC
650994-650985-80638144	Yes	No						Yes	Whilst yawning,Whilst opening my mouth wide	No	Dont know	Earphones (e.g. volume control, change track)		Yes	35 to 44	Female	Lecturer in higher education	2021-06-30 12:18:40 UTC
650994-650985-80646844	Yes	No						Yes	Whilst yawning,Whilst closing my eyelids tightly for a few seconds,Whilst clenching my teeth for a few seconds,Whilst opening my mouth wide	Yes	Yes	Earphones (e.g. volume control, change track)		No	35 to 44	Female	Speech and Language Therapist	2021-06-30 13:58:30 UTC
650994-650985-80686327	Yes	No						No		No	Yes	Earphones (e.g. volume control, change track),Smartphone functions,Control a computer as a switch to “select” with eye- or head-tracking,Assistive technology software ( e.g. for people with limited communication),Hearing aids (e.g. volume control)		No	35 to 44	Female	Speech and Language Therapist for AAC	2021-07-01 08:47:36 UTC
650994-650985-80692088	Yes	No						Yes	Whilst yawning	Yes	Dont know	Earphones (e.g. volume control, change track),Smartphone functions,Control a computer as a switch to “select” with eye- or head-tracking,Assistive technology software ( e.g. for people with limited communication)		No	35 to 44	Female		2021-07-01 10:02:20 UTC
650994-650985-80747565	Yes	Yes	Under 6 years	While yawning,In isolation (i.e. I can do it without any other movements)		I can “rumble” in isolation (I.e. without other movements), and found that I could just do it without training					Yes	Smartphone functions,Control a computer as a switch to “select” with eye- or head-tracking,Assistive technology software ( e.g. for people with limited communication)	ALS disease, yes-no indication	No	35 to 44	Male	software developer	2021-07-02 10:33:15 UTC
650994-650985-80780537	Yes	Yes	12 to 17 years	While yawning,While closing eyes tightly,In isolation (i.e. I can do it without any other movements)		I noticed that I could “rumble” at the same time as other movements, such as yawning or eye closing etc, and then learnt how to do it in isolation (I.e. without other movements)					Dont know	Don’t know		No	35 to 44	Male		2021-07-03 06:52:58 UTC
650994-650985-80793840	Yes	No						No		No	Yes	Earphones (e.g. volume control, change track),Smartphone functions		No	35 to 44	Male		2021-07-03 16:18:14 UTC
650994-650985-80799710	Yes	Yes	18 to 24 years	While yawning,While closing eyes tightly,While clenching teeth		I noticed that I could “rumble” at the same time as other movements, such as yawning or eye closing etc, and then learnt how to do it in isolation (I.e. without other movements)	Imagine you are about to yawn but keep your mouth closed. This causes the rumbling noise in both ears				Dont know	Assistive technology software ( e.g. for people with limited communication),Hearing aids (e.g. volume control),Cochlear implants (e.g. volume control)		Yes	35 to 44	Female	GP	2021-07-03 21:47:39 UTC
650994-650985-80803988	Yes	Yes	12 to 17 years	While yawning,While clenching teeth,While opening mouth wide,In isolation (i.e. I can do it without any other movements)		I can “rumble” in isolation (I.e. without other movements), and found that I could just do it without training					No			No	35 to 44	Male		2021-07-04 06:20:40 UTC
650994-650985-80809531	Yes	No						Yes	Whilst yawning,Whilst closing my eyelids tightly for a few seconds	No	Yes	Earphones (e.g. volume control, change track),Control a computer as a switch to “select” with eye- or head-tracking,Don’t know		No	35 to 44	Male	Software Development	2021-07-04 11:53:17 UTC
650994-650985-80815870	Yes	No						Yes	Whilst yawning,Whilst closing my eyelids tightly for a few seconds,Whilst clenching my teeth for a few seconds	No	Yes	Earphones (e.g. volume control, change track),Smartphone functions,Gaming		No	35 to 44	Male	Insurance consultant	2021-07-04 16:40:48 UTC
650994-650985-80869540	Yes	Yes	12 to 17 years	In isolation (i.e. I can do it without any other movements)		I can “rumble” in isolation (I.e. without other movements), and found that I could just do it without training	I learned it, trying to move my ears, which I am not capable of. It seems I focused on the wrong muscles. If I had to train others, I would tell them to try to move both ears away from each other, like separating them from the skull. But still, when I focus on what I am doing, it feels like I am trying to force something behind my palate in front of it. I can't tense the muscle for long. It's onl…				Yes	Earphones (e.g. volume control, change track),Smartphone functions,Sports type helmet camera,Control a computer as a switch to “select” with eye- or head-tracking	I guess everything you might want to controll without anybody else noticing it.	Yes	35 to 44	Male	IT department, office work	2021-07-05 18:19:31 UTC
650994-650985-80869007	Yes	Yes	Can't remember	While yawning,While clenching teeth,While opening mouth wide,In isolation (i.e. I can do it without any other movements)		I can “rumble” in isolation (I.e. without other movements), and found that I could just do it without training					Dont know	Earphones (e.g. volume control, change track),Assistive technology software ( e.g. for people with limited communication)		Yes	35 to 44	Female	Doctor	2021-07-05 19:29:15 UTC
650994-650985-80874524	Yes	Yes	6 to 11 years	While yawning,While closing eyes tightly,While opening mouth wide,In isolation (i.e. I can do it without any other movements)		I can “rumble” in isolation (I.e. without other movements), and found that I could just do it without training					Dont know	Earphones (e.g. volume control, change track),Smartphone functions		No	35 to 44	Male	IT Admin	2021-07-05 20:03:23 UTC
650994-650985-80883124	Yes	Yes	12 to 17 years	While clenching teeth,In isolation (i.e. I can do it without any other movements)		I can “rumble” in isolation (I.e. without other movements), and found that I could just do it without training					Yes	Earphones (e.g. volume control, change track),Control a computer as a switch to “select” with eye- or head-tracking		No	35 to 44	Male		2021-07-06 05:30:18 UTC
650994-650985-80986735	Yes	No						No		No	Yes	Smartphone functions,Control a computer as a switch to “select” with eye- or head-tracking,Assistive technology software ( e.g. for people with limited communication)		No	35 to 44	Female		2021-07-07 23:18:58 UTC
650994-650985-80987858	Yes	Yes	Can't remember	While yawning,While closing eyes tightly							Dont know	Control a computer as a switch to “select” with eye- or head-tracking,Assistive technology software ( e.g. for people with limited communication)		No	35 to 44	Female	Accountant	2021-07-08 00:45:41 UTC
650994-650985-80994153	Yes	Yes	Can't remember	While yawning,While opening mouth wide,In isolation (i.e. I can do it without any other movements)		I can “rumble” in isolation (I.e. without other movements), and found that I could just do it without training,I noticed that I could “rumble” at the same time as other movements, such as yawning or eye closing etc, and then learnt how to do it in isolation (I.e. without other movements)	Don't know, just found that I can do it				Dont know	Don’t know		Yes	35 to 44	Female	Clinical scientist	2021-07-08 07:36:20 UTC
650994-650985-81003270	Yes	No						Yes	Whilst yawning,Whilst closing my eyelids tightly for a few seconds	Yes	Yes	Earphones (e.g. volume control, change track),Smartphone functions,Assistive technology software ( e.g. for people with limited communication)		No	35 to 44	Male		2021-07-08 10:16:29 UTC
650994-650985-81042189	Yes	No						No		No	Dont know	Don’t know	No	No	35 to 44	Female	Healthcare professional	2021-07-08 20:08:45 UTC
650994-650985-81048336	Yes	Yes	Can't remember	While yawning,While closing eyes tightly,While opening mouth wide,In isolation (i.e. I can do it without any other movements)		I noticed that I could “rumble” at the same time as other movements, such as yawning or eye closing etc, and then learnt how to do it in isolation (I.e. without other movements)					Yes	Earphones (e.g. volume control, change track),Smartphone functions,Control a computer as a switch to “select” with eye- or head-tracking	call emergency services	Yes	35 to 44	Male	Software developer	2021-07-09 01:18:01 UTC
650994-650985-81050346	Yes	Yes	6 to 11 years	While yawning,While opening mouth wide		I can “rumble” in isolation (I.e. without other movements), and found that I could just do it without training					Yes	Earphones (e.g. volume control, change track),Smartphone functions,Sports type helmet camera,Control a computer as a switch to “select” with eye- or head-tracking,Hearing aids (e.g. volume control),Gaming		No	35 to 44	Male		2021-07-09 05:21:01 UTC
650994-650985-81170769	Yes	Yes	18 to 24 years	While clenching teeth,In isolation (i.e. I can do it without any other movements)		I can “rumble” in isolation (I.e. without other movements), and found that I could just do it without training	Try to clench your teeth with your whole head muscles, just imagine you press your Upper and your lower jaw like plates together. You maybe can hear your ears flushing. Now do the same but try not to put pressure on your teeth. Do you still hear the flushing? Try to open your teeth a Millimeter. Still hear the flushing? Try to go on until your lower jaw Can hang loose. Too Easy? You can try to „l…				Dont know	Assistive technology software ( e.g. for people with limited communication),Hearing aids (e.g. volume control),Cochlear implants (e.g. volume control)	Bicycle of wheelchair Turn indicator	No	35 to 44	Male	Office	2021-07-12 15:53:12 UTC
650994-650985-81211496	Yes	Yes	6 to 11 years	While yawning,In isolation (i.e. I can do it without any other movements)		I can “rumble” in isolation (I.e. without other movements), and found that I could just do it without training					Yes	Earphones (e.g. volume control, change track),Smartphone functions,Sports type helmet camera		No	35 to 44	Male	IT & Software development	2021-07-13 12:13:10 UTC
650994-650985-81284872	Yes	No						Yes	Whilst yawning,Whilst closing my eyelids tightly for a few seconds	No	Yes	Earphones (e.g. volume control, change track),Smartphone functions,Control a computer as a switch to “select” with eye- or head-tracking,Assistive technology software ( e.g. for people with limited communication),Hearing aids (e.g. volume control)		No	35 to 44	Male		2021-07-14 15:34:46 UTC
650994-650985-81294064	Yes	Yes	18 to 24 years	In isolation (i.e. I can do it without any other movements)		I can “rumble” in isolation (I.e. without other movements), and found that I could just do it without training	Try to make the same sound as if you would yawn but without yawning, moving intensively you earlobes (not with you fingers :-) might have the same result.				No			No	35 to 44	Male	biochemist	2021-07-14 18:55:04 UTC
650994-650985-81297760	Yes	Yes	6 to 11 years	While yawning,While opening mouth wide,In isolation (i.e. I can do it without any other movements)		I noticed that I could “rumble” at the same time as other movements, such as yawning or eye closing etc, and then learnt how to do it in isolation (I.e. without other movements)	Learnt from going from yawning to a relaxed mouth but with "rumbling" ears. Similar to learning wiggling with the ears, needs enough time and concentration.				Dont know	Earphones (e.g. volume control, change track),Smartphone functions,Control a computer as a switch to “select” with eye- or head-tracking,Assistive technology software ( e.g. for people with limited communication),Hearing aids (e.g. volume control)		No	35 to 44	Male	software engineer	2021-07-14 20:17:14 UTC
650994-650985-81311137	Yes	No						Yes	Whilst opening my mouth wide	Yes	Yes	Earphones (e.g. volume control, change track),Smartphone functions,Control a computer as a switch to “select” with eye- or head-tracking		No	35 to 44	Male		2021-07-15 07:38:05 UTC
650994-650985-81369200	Yes	No						Yes	Whilst yawning,Whilst closing my eyelids tightly for a few seconds	No	Yes	Earphones (e.g. volume control, change track),Smartphone functions,Control a computer as a switch to “select” with eye- or head-tracking,Hearing aids (e.g. volume control),Gaming	Car and work environment applications	No	35 to 44	Male	Technician	2021-07-16 08:09:49 UTC
650994-650985-81413275	Yes	Yes	Can't remember	In isolation (i.e. I can do it without any other movements)		I can “rumble” in isolation (I.e. without other movements), and found that I could just do it without training	Just trying. With left ear I can do better				No			No	35 to 44	Male		2021-07-17 09:38:50 UTC
650994-650985-81413261	Yes	Yes	Under 6 years	While yawning,In isolation (i.e. I can do it without any other movements)		I can “rumble” in isolation (I.e. without other movements), and found that I could just do it without training					Yes	Earphones (e.g. volume control, change track),Control a computer as a switch to “select” with eye- or head-tracking,Hearing aids (e.g. volume control)	PTT	No	35 to 44	Male	MD	2021-07-17 09:39:11 UTC
650994-650985-81450151	Yes	Yes	Can't remember	While yawning							Yes	Earphones (e.g. volume control, change track),Smartphone functions,Control a computer as a switch to “select” with eye- or head-tracking,Assistive technology software ( e.g. for people with limited communication)		Yes	35 to 44	Male	Neurosurgeon	2021-07-18 23:22:42 UTC
650994-650985-81481236	Yes	No						No		No	Yes	Earphones (e.g. volume control, change track),Smartphone functions		No	35 to 44	Male	worker	2021-07-19 14:00:08 UTC
650994-650985-81563300	Yes	No						No		No	Dont know	Smartphone functions,Control a computer as a switch to “select” with eye- or head-tracking		No	35 to 44	Male	Lecturer	2021-07-21 08:34:29 UTC
650994-650985-81619581	Yes	Yes	Can't remember	While yawning							Yes	Earphones (e.g. volume control, change track)		No	35 to 44	Female	Print Production Manager	2021-07-22 09:57:19 UTC
650994-650985-81712725	Yes	Yes	Can't remember	While yawning,In isolation (i.e. I can do it without any other movements)		I can “rumble” in isolation (I.e. without other movements), and found that I could just do it without training					Dont know	Assistive technology software ( e.g. for people with limited communication),Hearing aids (e.g. volume control),Cochlear implants (e.g. volume control)		Yes	35 to 44	Female		2021-07-24 23:59:00 UTC
650994-650985-81995053	Yes	Yes	12 to 17 years	In isolation (i.e. I can do it without any other movements)		I can “rumble” in isolation (I.e. without other movements), and found that I could just do it without training					Yes	Earphones (e.g. volume control, change track),Smartphone functions,Control a computer as a switch to “select” with eye- or head-tracking,Assistive technology software ( e.g. for people with limited communication),Hearing aids (e.g. volume control),Cochlear implants (e.g. volume control)		No	35 to 44	Male		2021-08-01 09:16:40 UTC
650994-650985-82094499	Yes	Yes	Under 6 years	While yawning,While closing eyes tightly,In isolation (i.e. I can do it without any other movements)		I can “rumble” in isolation (I.e. without other movements), and found that I could just do it without training					Yes	Earphones (e.g. volume control, change track),Smartphone functions,Gaming		No	35 to 44	Male		2021-08-04 04:56:53 UTC
650994-650985-82402871	Yes	Yes	Can't remember	While yawning							Yes	Earphones (e.g. volume control, change track),Sports type helmet camera,Control a computer as a switch to “select” with eye- or head-tracking,Hearing aids (e.g. volume control),Gaming	VR	No	35 to 44	Male	IT	2021-08-12 11:42:15 UTC
650994-650985-82557956	Yes	Yes	Can't remember	While yawning,While closing eyes tightly,While opening mouth wide			I realised I could do it in isolation when my attention was brought to it by this survey				No			Yes	35 to 44	Female	Physiotherapist	2021-08-17 10:55:27 UTC
650994-650985-83397493	Yes	Yes	Can't remember	While yawning,While opening mouth wide,In isolation (i.e. I can do it without any other movements)		I can “rumble” in isolation (I.e. without other movements), and found that I could just do it without training					Yes	Don’t know		No	35 to 44	Male		2021-09-13 06:57:29 UTC
650994-650985-84541884	Yes	Yes	6 to 11 years	While closing eyes tightly,While clenching teeth		I can “rumble” in isolation (I.e. without other movements), and found that I could just do it without training,I noticed that I could “rumble” at the same time as other movements, such as yawning or eye closing etc, and then learnt how to do it in isolation (I.e. without other movements)	Noticed can move it :)				Yes	Earphones (e.g. volume control, change track),Smartphone functions,Control a computer as a switch to “select” with eye- or head-tracking,Gaming		No	35 to 44	Male	User experience	2021-10-09 05:03:36 UTC
650994-650985-84595237	Yes	No						No		No	No			No	35 to 44	Female	PhD student	2021-10-11 12:10:06 UTC
[truncated: 939 more rows]

## Sheet: Over18
Unique Response Number	1. Are you willing to continue and participate in this survey?	2. Now that you've read the description above, have you previously been aware of "rumbling" as something you experience?	3. At approximately what age were you when you became aware of the "rumbling" / fluttering/ muffling sensations or noise?	4. In what situations did you notice the "rumbling"/ fluttering/ muffling sensations or noise? (Check all that apply)	4.a. If you selected Other, please specify:	5. If you already knew you could “rumble” in isolation (i.e. without any other movements/ such as yawning etc) please describe how you learned to “rumble” in isolation (please tick all appropriate answers):	6. If you learned how to “rumble” in isolation (i.e. without any other movement/ yawning etc), please describe below how you learned this, as if you were training another person to do it?	7. Please try the following movements one at a time (Yawning, Closing your eyelids tightly for a few seconds, Clenching your teeth for a few seconds, Opening your mouth wide). Concentrate on any effect that you notice in your ears. We are interested in “rumbling”, and not an “equalisation” effect, nor hearing a brief “click" sound. Did you feel the "rumbling" sensation with any of these actions?	7.a. If you did, which action (or actions) brought on the rumbling sensation? (please tick all that apply).	8. Please would you try making the "rumbling" sensation without doing any of the movements previously tried? Can you still do it?	9. Would you be interested in controlling your earphones, smartphone, hearing aid or computer by ear “rumbling“ (i.e. controlling a muscle in your ear) if you could learn to do it in isolation?	10. Which technologies or uses would you personally wish to control using an earphone or hearing-aid with voluntary ear control ("rumbling") (please select all that apply)?	11. Is there any other function, device or application that you can suggest would benefit from being controlled by an ear “rumble” from an earphone or hearing-aid?	12. If you are in the UK and close to Bath, would you be interested in taking part in further research on this topic? Researchers at the University of Bath are interested to find out more about how and when this muscle moves in a small sample of those who have completed the survey. You would need to come to the University of Bath for around 1 hour to perform these movements again with a small cam…	13. 4. What is your age?	14. What is your gender?	15. What is your occupation / main activity (optional)?	CompletionDate
[truncated: 1,854 more rows]
