# Supplementary material for: Exploring the ’EarSwitch’ concept: a novel ear based control method for assistive technology
Source: J Neuroeng Rehabil. 2024 Dec 2;21:210. doi: 10.1186/s12984-024-01500-z (PMC11613744; doi:10.1186/s12984-024-01500-z)
Supplement: Supplementary file 4 [file 12984_2024_1500_MOESM4_ESM.xlsx]

## Sheet: ALL
Unique Response Number	1. Are you willing to continue and participate in this survey?	2. Now that you've read the description above, have you previously been aware of "rumbling" as something you experience?	3. Approximately what age were you when you became aware of the "rumbling"/ fluttering/ muffling or dampening sensation or noise?	4. In what situations did you notice the "rumbling"/ fluttering/ muffling sensations or sounds? (Check all that apply)	4.a. If you selected Other, please specify:	5. If you already knew you could “rumble” in isolation (i.e. without any other movements/ such as yawning etc) please describe how you learned to “rumble” in isolation (please select one answer):	6. If you learned how to “rumble” in isolation (i.e. without any other movement/ yawning etc), please describe below how you learned this, as if you were training another person to do it?	7. If you are able, please try the following movements one at a time (Yawning, Closing your eyelids tightly for a few seconds, Clenching your teeth for a few seconds, Opening your mouth wide). Concentrate on any effect that you notice in your ears. We are interested in “rumbling”, and not an “equalisation” effect, nor hearing a brief “click" sound. Did you feel the "rumbling" sensation with any o…	7.a. If you did, which action (or actions) brought on the rumbling sensation? (please tick all that apply).	8. Please would you try making the "rumbling" sensation without doing any of the movements previously tried? Can you still do it?	9. Do you currently use, or feel you would benefit from assistive technology (electronic devices for communication or controlling your mobility or environment)?	10. Which assistive technology devices or methods do you currently use (Please select all that apply)?	10.a. If you selected Other, please specify:	11. If you currently use assistive technology, which activities do you use them for (Please select all that apply)?	11.a. If you selected Other, please specify:	12. Would you be interested in controlling any device or technology, from an earphone or hearing-aid, by ear “rumbling”?	13. What device or function or application would you wish to control from an earphone or hearing aids by ear “rumbling” (please select all that apply)?:	14. Is there any other function, device or application that you can suggest would benefit from being controlled by an ear “rumble” from an earphone or hearing-aid?	15. What is your age?	16. What is your gender?	17. If you have a neurological condition, please would you describe your condition (if you are willing to share this).	18. Please would you describe your current ability/ activity or occupation (if you are willing to share this)?	19. If you are in the UK and close to Bath, would you be interested in taking part in further research on this topic? Researchers at the University of Bath are interested to find out more about how and when this muscle moves in a small sample of those who have completed the survey. You would need to come to the University of Bath for around 1 hour to perform these movements again with a small cam…	CompletionDate
650993-650984-66868535	Yes	No						No		No	Yes, I currently use assistive technology	Eye-tracking		Communication,Controlling your environment (e.g. light, TV etc),Internet use		No			45 to 54	Female	ALS/MND	Totally dependent		2020-10-27 14:42:05 UTC
650993-650984-66869730	Yes	Yes	can't remember	While yawning,While opening mouth wide							No, I don't currently use, but think I could benefit from assistive technology					Yes	Assistive communication software,“Select” control for eye-tracking or head-tracking,Mobility e.g. wheelchair,Control your environment,Control a computer,Earphones (e.g. volume, change track),Smartphone functions,Cochlear implants (e.g. volume control),Gaming,All of the above		55 to 64	Male	Bulbar MND/ASL	Retired due to ill health		2020-10-27 14:59:34 UTC
650993-650984-66874739	Yes	Yes	65 to 74 years	While yawning		I noticed that I could “rumble” at the same time as other movements, such as yawning or eye closing etc, and then learnt how to do it in isolation (I.e. without other movements)					No, I don't currently use, but think I could benefit from assistive technology					Yes	Assistive communication software,“Select” control for eye-tracking or head-tracking,Mobility e.g. wheelchair,Control your environment,Control a computer,Earphones (e.g. volume, change track),Smartphone functions,Hearing aids (e.g. volume control),Gaming,Internet use		65 to 74	Male	Bulbar als	Bookkeeper		2020-10-27 16:31:26 UTC
650993-650984-66878205	Yes	No						No		No	No, I don't currently use, but think I could benefit from assistive technology					Yes	Assistive communication software,“Select” control for eye-tracking or head-tracking,Control a computer,Smartphone functions,Internet use		55 to 64	Male	ALS flail limb	Hands failing, no grip, finger extension low, claw hand , I work with computer		2020-10-27 17:36:08 UTC
650993-650984-66880542	Yes	No						No		No	Yes, I currently use assistive technology	Speech		Communication		Yes	Assistive communication software,Control your environment,Smartphone functions		65 to 74	Male	Primary lateral sclerosis	Retired and ambulant with a walker and speech difficulties		2020-10-27 18:29:08 UTC
650993-650984-66894536	Yes	No						No		No	Unsure / don't know					Don't know	All of the above	nothing comes to mind	65 to 74	Male	mnd	hands are a problem. retired		2020-10-28 08:00:10 UTC
650993-650984-66913619	Yes	No						No		No	No, I don't currently use, and I don't think I'd benefit from assistive technology					Don't know	Assistive communication software,“Select” control for eye-tracking or head-tracking,Mobility e.g. wheelchair,Control a computer,Smartphone functions,Internet use		55 to 64	Female	MND	unable to weight bear at all but breathing swallowing and hand movement are ok at the present time		2020-10-28 13:27:47 UTC
650993-650984-66922980	Yes	No						No		No	Yes, I currently use assistive technology	Speech		Communication		Don't know	Assistive communication software		75 or over	Female	MND			2020-10-28 16:03:30 UTC
650993-650984-66926933	Yes	No						No		No	Yes, I currently use assistive technology	Joystick		Communication,Mobility,Controlling your environment (e.g. light, TV etc),Controlling a computer		Don't know	Assistive communication software,Control your environment,Control a computer,Earphones (e.g. volume, change track),Smartphone functions,Internet use		55 to 64	Male	mnd	retired poor speech, respiration and limb function		2020-10-28 16:59:28 UTC
650993-650984-66928842	Yes	No						No		No	No, I don't currently use, but think I could benefit from assistive technology					No			55 to 64	Male	Motor Neurone Disease	Retired with no movement in left arm and dysarthria		2020-10-28 17:30:31 UTC
650993-650984-66940205	Yes	Yes	can't remember	While yawning							Yes, I currently use assistive technology	Speech,Other	GRID 3	Communication,Controlling your environment (e.g. light, TV etc)		No			55 to 64	Male	MND	BEDBOUND IT ENGINEER		2020-10-28 23:39:25 UTC
650993-650984-67013463	Yes	No						No		No	No, I don't currently use, and I don't think I'd benefit from assistive technology					Yes	Control a computer,Earphones (e.g. volume, change track),Smartphone functions,Internet use		25 to 34	Female	n/a	Researcher and dietitian		2020-10-30 12:53:21 UTC
650993-650984-67013134	Yes	No						No		No	Unsure / don't know					Don't know	All of the above		75 or over	Male	mnd	retired, walking problem only, at the moment		2020-10-30 12:59:16 UTC
650993-650984-67015252	Yes	No						Yes	Whilst yawning	No	Yes, I currently use assistive technology	Other	Headset with infra red. Also, lights put on my clicking on the Housemate app.	Controlling your environment (e.g. light, TV etc)		Yes	Assistive communication software,“Select” control for eye-tracking or head-tracking,Mobility e.g. wheelchair,Control your environment,Control a computer,Earphones (e.g. volume, change track),Smartphone functions,Internet use		65 to 74	Female	MND	Use hands with some weakness. Walk with difficulty indoors using a walker. I use a powered wheelchair outdoors. My speech is not good, only clear for the first few words, slurs and is very quiet.		2020-10-30 13:28:35 UTC
650993-650984-67017384	Yes	No						No		No	Unsure / don't know					Don't know	Hearing aids (e.g. volume control)		75 or over	Female	Mnd	Hands and arms have very restricted movement- otherwise not bad!		2020-10-30 13:54:25 UTC
650993-650984-67017719	Yes	Yes	can't remember	While yawning							No, I don't currently use, but think I could benefit from assistive technology					Yes	Assistive communication software		55 to 64	Male	MND (PLS)	POSSIBLY EARLY STAGES OF LOSING ABILITY TO TALK		2020-10-30 14:04:49 UTC
650993-650984-67032088	Yes	No						No		No	No, I don't currently use, but think I could benefit from assistive technology					Yes	Assistive communication software,Mobility e.g. wheelchair,Control a computer,Smartphone functions,Internet use		55 to 64	Female	PLS	Retired, just still walking with walker indoors, voice almost gone		2020-10-30 17:21:41 UTC
650993-650984-67033193	Yes	No						No		No	Yes, I currently use assistive technology	Speech		Communication		Yes	Assistive communication software		65 to 74	Female	MND			2020-10-30 17:48:32 UTC
650993-650984-67036747	Yes	Yes	18 to 24 years	Other	constantly - I have bad tinnitus						No, I don't currently use, but think I could benefit from assistive technology					No			55 to 64	Male	MND			2020-10-30 19:42:57 UTC
650993-650984-67040835	Yes	No						Yes	Whilst yawning	No	No, I don't currently use, and I don't think I'd benefit from assistive technology					No			45 to 54	Female		Accountant		2020-10-30 23:31:28 UTC
650993-650984-67061059	Yes	No						No		No	No, I don't currently use, but think I could benefit from assistive technology					Don't know	Mobility e.g. wheelchair,Control your environment,Control a computer,Earphones (e.g. volume, change track),Smartphone functions,Internet use		45 to 54	Female	MND diagnosed on May2020	Still walking but very slowly , 🖐 are very weak, can’t do my job . I’m a chef		2020-11-01 10:40:02 UTC
650993-650984-67063195	Yes	No						No		No	No, I don't currently use, and I don't think I'd benefit from assistive technology					No			55 to 64	Male	Mnd	Software engineer & I can still use a keyboard and mouse		2020-11-01 13:04:10 UTC
650993-650984-67065408	Yes	Yes	can't remember	In isolation (i.e. I can do it without any other movements)		I can “rumble” in isolation (I.e. without other movements), and found that I could just do it without training	Clench muscle in my ear by slightly opening mouth				No, I don't currently use, but think I could benefit from assistive technology					Yes	Smartphone functions,Gaming,Internet use		65 to 74	Female	Mnd	Limited mobility in legs and arms and hands		2020-11-01 15:22:00 UTC
650993-650984-67150869	Yes	No						No		No	No, I don't currently use, but think I could benefit from assistive technology					Don't know	Assistive communication software,Control a computer,Internet use		65 to 74	Female	MND	Poor use of all 4 limbs		2020-11-03 12:37:11 UTC
650993-650984-67151021	Yes	No						No		No	No, I don't currently use, but think I could benefit from assistive technology					Yes	Mobility e.g. wheelchair,Control your environment,Control a computer,Smartphone functions,Gaming,Internet use	No	45 to 54	Male	Mnd	Wheelchair bound, all other fucrion including cognitive are fully operational		2020-11-03 12:39:45 UTC
650993-650984-67150754	Yes	Yes	25 to 34 years	While yawning		I noticed that I could “rumble” at the same time as other movements, such as yawning or eye closing etc, and then learnt how to do it in isolation (I.e. without other movements)	I am not sure if this counts the same sound I get from yawning I can create in some way by closing my eyes and creating almost a sort of internal pressure which may well be muscle movement				Yes, I currently use assistive technology	Speech		Controlling a computer,Internet use		Yes	Assistive communication software,“Select” control for eye-tracking or head-tracking,Mobility e.g. wheelchair,Control your environment,Control a computer,Earphones (e.g. volume, change track),Smartphone functions,Gaming,Internet use,All of the above	raising a bed or a chair	55 to 64	Male	motor neurone disease	National product manager for an agricultural business as I cannot drive almost exclusively desk-based		2020-11-03 12:43:38 UTC
650993-650984-67153845	Yes	No						No		No	No, I don't currently use, but think I could benefit from assistive technology					Yes	Mobility e.g. wheelchair,Control your environment,Control a computer,Earphones (e.g. volume, change track),Hearing aids (e.g. volume control),Internet use		75 or over	Female	Mnd	Poor balance and walking		2020-11-03 13:19:19 UTC
650993-650984-67156347	Yes	No						No		No	Yes, I currently use assistive technology	Eye-tracking,Sound switch,Speech		Communication,Mobility,Controlling your environment (e.g. light, TV etc),Gaming,Internet use		Yes	Assistive communication software,“Select” control for eye-tracking or head-tracking,Mobility e.g. wheelchair,Control your environment,Control a computer,Earphones (e.g. volume, change track),Smartphone functions,Hearing aids (e.g. volume control),Cochlear implants (e.g. volume control),Gaming,Internet use,All of the above	There no rubble in my ears	65 to 74	Male	Bulbous	Retired		2020-11-03 14:04:42 UTC
650993-650984-67165361	Yes	No						No		No	Unsure / don't know					Don't know	None of the above		65 to 74	Female	Bulbar	Reception a&e		2020-11-03 15:31:46 UTC
650993-650984-67169131	Yes	No						No		No	Unsure / don't know					No			75 or over	Male	MND	Unable to walk, sing, garden, play concertina, use workshop. Still involved in developing new products. Body buggered, mind ok.		2020-11-03 16:21:08 UTC
650993-650984-67177069	Yes	No						Yes	Whilst yawning	No	Yes, I currently use assistive technology	Eye-tracking		Communication,Controlling your environment (e.g. light, TV etc),Controlling a computer,Gaming,Internet use,Other	Texting	Yes	“Select” control for eye-tracking or head-tracking		45 to 54	Female	Motor Neurone Disease			2020-11-03 18:18:13 UTC
650993-650984-67201274	Yes	No						No		No	No, I don't currently use, and I don't think I'd benefit from assistive technology					No			75 or over	Male	I have motor neurone disease	I use elbow crutches to get around and have a stair lift as unable to use stairs with out assistance, still reasonable mobile with a mobility car		2020-11-04 10:34:51 UTC
650993-650984-67216037	Yes	No						Yes	Whilst closing my eyelids tightly for a few seconds	No	No, I don't currently use, and I don't think I'd benefit from assistive technology					Don't know	Control a computer,Internet use		65 to 74	Male	Progressive muscular atrophy (MND)	No mobility, minimal arm use, no grip.		2020-11-04 14:19:40 UTC
650993-650984-67238557	Yes	No						No		No	Unsure / don't know					Don't know	None of the above		45 to 54	Female	Mnd	Chef		2020-11-04 22:09:49 UTC
650993-650984-67264682	Yes	No						Yes	Whilst opening my mouth wide	No	Yes, I currently use assistive technology	Button switch,Joystick		Mobility,Controlling your environment (e.g. light, TV etc)		No			75 or over		Primary Lateral Scleroses MND	Retired		2020-11-05 14:12:39 UTC
650993-650984-67291552	Yes	Yes	35 to 44 years	While yawning,While closing eyes tightly							Unsure / don't know					Yes	All of the above	Using a VR head set, please follow on. I know you may be able to the PC screen. Self = Sensors controlling handsets and for you a K/B & mouse, but there's no privacy ie: everyone can see. With VR only, then only participants see (after monitor is switched off thus leaving privacy of sensitive material, documents etc) so nobody can take notes, if interviewing patient ie: having a sensitive convers…	55 to 64	Male	MND	Slowly degrading / Sales Assistant		2020-11-05 21:42:14 UTC
650993-650984-67314101	Yes	Yes	can't remember	While yawning							No, I don't currently use, and I don't think I'd benefit from assistive technology					Yes	All of the above		35 to 44	Male	MND	clinical psychologist still working full time		2020-11-06 12:33:00 UTC
650993-650984-67610851	Yes	Yes	55 to 64 years	While yawning,While opening mouth wide		I noticed that I could “rumble” at the same time as other movements, such as yawning or eye closing etc, and then learnt how to do it in isolation (I.e. without other movements)					No, I don't currently use, but think I could benefit from assistive technology					Yes	Assistive communication software,Control a computer,Smartphone functions,Internet use		55 to 64	Male	MND	Early retirement due to ill health		2020-11-12 12:12:13 UTC
650993-650984-67654306	Yes	Yes	25 to 34 years	While yawning,While closing eyes tightly,While clenching teeth,While opening mouth wide,In isolation (i.e. I can do it without any other movements)		I can “rumble” in isolation (I.e. without other movements), and found that I could just do it without training	I will talk about bulbous throat it's not the rumble				No, I don't currently use, but think I could benefit from assistive technology					Yes	Assistive communication software,“Select” control for eye-tracking or head-tracking,Mobility e.g. wheelchair,Control your environment,Control a computer,Earphones (e.g. volume, change track),Smartphone functions,Cochlear implants (e.g. volume control),Gaming,Internet use,All of the above	I would be surprised if pick me it's that honour	65 to 74	Male	MND	MND bilbous throat i cannot talk		2020-11-12 20:17:34 UTC
650993-650984-67769575	Yes	No						No		No	No, I don't currently use, but think I could benefit from assistive technology					Yes	Assistive communication software,“Select” control for eye-tracking or head-tracking,Control a computer,Smartphone functions,Internet use		55 to 64	Male	MND	VERY RESTRICTED USE OF RIGHT ARM AND BOTH LEGS, ALSO SPEECH.		2020-11-15 15:09:50 UTC
650993-650984-67897115	Yes	No						Yes	Whilst yawning,Whilst closing my eyelids tightly for a few seconds,Whilst clenching my teeth for a few seconds,Whilst opening my mouth wide	Yes	No, I don't currently use, and I don't think I'd benefit from assistive technology					Don't know	Assistive communication software,“Select” control for eye-tracking or head-tracking,Mobility e.g. wheelchair,Control a computer,Earphones (e.g. volume, change track),Smartphone functions,Internet use		45 to 54	Female	MND	Recently diagnosed- legs and hands affectrd		2020-11-17 18:18:10 UTC
650993-650984-69849735	Yes	No						No		No	No, I don't currently use, but think I could benefit from assistive technology					No			65 to 74	Female	Motor Neurone Disease	Retired from work and still able to function normally in everyday activities except for speech impairment and hand weakness.		2020-12-23 16:30:06 UTC
650993-650984-69883315	Yes	No						Yes	Whilst yawning,Whilst opening my mouth wide	No	No, I don't currently use, and I don't think I'd benefit from assistive technology					No			55 to 64	Male	Motor Neurone Disease, ALS			2020-12-26 17:03:39 UTC
650993-650984-69907623	Yes	No						No		No	Yes, I currently use assistive technology	Other	Apple text talker grid	Communication		Yes	All of the above		75 or over	Female	MND diagnosed one year ago	Can walk short distances with Walker, need personal care help, take sustenance/water through PEG		2020-12-28 12:47:58 UTC
650993-650984-70336477	Yes	No						No		No	Yes, I currently use assistive technology	Eye-tracking,Speech		Communication,Controlling your environment (e.g. light, TV etc),Controlling a computer,Internet use		Yes	Assistive communication software,“Select” control for eye-tracking or head-tracking,Control your environment,Control a computer,Earphones (e.g. volume, change track),Smartphone functions,Internet use		45 to 54	Female	ALS MND	wheelchair bound non mobile arms and legs tube feed slurred speech		2021-01-10 14:30:02 UTC
650993-650984-70404191	Yes	No						No		No	No, I don't currently use, but think I could benefit from assistive technology					No			45 to 54	Male	MND	50% manual capability. Dentist-ceased work		2021-01-11 18:09:12 UTC
650993-650984-70593846	Yes	No						Yes	Whilst yawning,Whilst closing my eyelids tightly for a few seconds,Whilst clenching my teeth for a few seconds,Whilst opening my mouth wide	Yes	No, I don't currently use, but think I could benefit from assistive technology					Yes	Assistive communication software,“Select” control for eye-tracking or head-tracking,Mobility e.g. wheelchair,Control your environment,Control a computer,Earphones (e.g. volume, change track),Smartphone functions,Internet use		55 to 64	Female	MND	Stage 1 disease mainly mobility and hands		2021-01-14 19:03:31 UTC
650993-650984-72839180	Yes	Yes	45 to 54 years	While yawning,While closing eyes tightly,In isolation (i.e. I can do it without any other movements)		I can “rumble” in isolation (I.e. without other movements), and found that I could just do it without training	It sometimes happens when I’m bored				No, I don't currently use, but think I could benefit from assistive technology					Yes	Assistive communication software,“Select” control for eye-tracking or head-tracking,Mobility e.g. wheelchair,Control your environment,Control a computer,Internet use	Text to speech apps	45 to 54	Female	Motor neurone disease	Senior Manager of Social Media		2021-02-19 18:54:48 UTC
650993-650984-72942171	Yes	No						Yes	Whilst clenching my teeth for a few seconds	No	Unsure / don't know					Don't know	All of the above		45 to 54	Female	MND	I am newly diagnosed and can still move at the moment		2021-02-22 10:05:47 UTC
650993-650984-75359549	Yes	Yes	18 to 24 years	While yawning,While opening mouth wide,In isolation (i.e. I can do it without any other movements)		I learnt how to rumble in isolation (I.e. without other movements) from someone else (either personally or on the internet).					Yes, I currently use assistive technology	Other	Typing voice app	Communication		Yes	Assistive communication software		45 to 54	Female	Mnd	Senior manager social media		2021-03-27 13:31:16 UTC
650993-650984-75365365	Yes	No						No		No	No, I don't currently use, but think I could benefit from assistive technology					Yes	Assistive communication software,“Select” control for eye-tracking or head-tracking,Mobility e.g. wheelchair,Control your environment,Control a computer,Earphones (e.g. volume, change track),Internet use		55 to 64	Female	ALS	Education		2021-03-27 16:24:25 UTC
650993-650984-75368821	Yes	Yes	18 to 24 years	While yawning							Yes, I currently use assistive technology	Eye-tracking,Sip & puff switch,Joystick		Communication,Controlling your environment (e.g. light, TV etc),Gaming		Yes	Assistive communication software,“Select” control for eye-tracking or head-tracking,Mobility e.g. wheelchair,Control a computer		35 to 44	Male				2021-03-27 18:14:58 UTC
650993-650984-77105646	Yes	No						No		No	No, I don't currently use, but think I could benefit from assistive technology					Don't know	Assistive communication software,“Select” control for eye-tracking or head-tracking,Mobility e.g. wheelchair,Control your environment,Control a computer,Smartphone functions,Internet use	Tv and various AV kit	65 to 74	Male	Mnd	Management Consultant		2021-04-26 16:36:21 UTC
650993-650984-77646211	Yes	Yes	18 to 24 years	While yawning		I noticed that I could “rumble” at the same time as other movements, such as yawning or eye closing etc, and then learnt how to do it in isolation (I.e. without other movements)					No, I don't currently use, but think I could benefit from assistive technology					Don't know	Control a computer		18 to 24	Female	Cerebral Palsy	Student		2021-05-05 19:01:03 UTC
650993-650984-77677090	Yes	No						Yes	Whilst yawning,Whilst closing my eyelids tightly for a few seconds,Whilst clenching my teeth for a few seconds,Whilst opening my mouth wide	No	Yes, I currently use assistive technology	Joystick,Speech		Communication,Mobility,Controlling your environment (e.g. light, TV etc),Controlling a computer,Gaming,Internet use		Yes	All of the above	opening and closing a door opening my wheelchair accessible vehicle	25 to 34	Male	Spinal Muscular Atrophy	Entrepreneur/Business Owner		2021-05-06 10:45:40 UTC
650993-650984-77717358	Yes	No						No		No	No, I don't currently use, but think I could benefit from assistive technology					Yes	Assistive communication software,“Select” control for eye-tracking or head-tracking,Smartphone functions,Internet use		18 to 24	Male	Motor neurone Disease	Reliant on parents to wash, dress, eat and day to day needs		2021-05-06 19:02:32 UTC
650993-650984-77723791	Yes	Yes	12 to 17 years	While yawning,While closing eyes tightly,In isolation (i.e. I can do it without any other movements)		I noticed that I could “rumble” at the same time as other movements, such as yawning or eye closing etc, and then learnt how to do it in isolation (I.e. without other movements)					Unsure / don't know					Yes	Control your environment,Earphones (e.g. volume, change track),Smartphone functions		Under 18	Male				2021-05-06 21:38:04 UTC
650993-650984-77724656	Yes	Yes	Under 6 years	While yawning,While clenching teeth,While opening mouth wide,In isolation (i.e. I can do it without any other movements)		I can “rumble” in isolation (I.e. without other movements), and found that I could just do it without training	If I heard someone who was annoying or too loud it pretty much just switched on to drown them out				No, I don't currently use, and I don't think I'd benefit from assistive technology					Yes	All of the above		Under 18	Male				2021-05-06 22:02:40 UTC
650993-650984-77725020	Yes	Yes	6 to 11 years	While yawning,In isolation (i.e. I can do it without any other movements)		I can “rumble” in isolation (I.e. without other movements), and found that I could just do it without training	For me it feels like I am flexing a muscle on my cheek. Draw a line from the outer corner of your eye to your earlobe and roughly in the middle is the spot. Ive been trying to rumble individual ears alone and I focus on that spot. I put my finger on that spot and try to focus tension on one ear only. I have to flex my jaw to do so open close etc. It’s hard for me to isolate and not do a full rumb…				No, I don't currently use, but think I could benefit from assistive technology					Yes	All of the above	No sorry. I didn’t even think anything could be used with rumbling besides protecting your ears from loud sounds.	45 to 54	Female	Fybromyalgia and an unknown short term memory issue, I forgot the fancy name.	Not working, mostly homebound		2021-05-06 22:35:00 UTC
650993-650984-77725682	Yes	Yes	6 to 11 years	While yawning,While closing eyes tightly,In isolation (i.e. I can do it without any other movements)		I can “rumble” in isolation (I.e. without other movements), and found that I could just do it without training					No, I don't currently use, and I don't think I'd benefit from assistive technology					No			18 to 24	Female	ADHD	Doing my masters in psychology		2021-05-06 22:46:33 UTC
650993-650984-77726419	Yes	Yes	Under 6 years	While yawning,While opening mouth wide,In isolation (i.e. I can do it without any other movements)		I can “rumble” in isolation (I.e. without other movements), and found that I could just do it without training	Focus on it. If there is any physical movement it is probably slightly tensing the jaw				No, I don't currently use, and I don't think I'd benefit from assistive technology					Yes	Control your environment,Control a computer,Earphones (e.g. volume, change track),Smartphone functions,Internet use	Any kind of home smart controls	35 to 44	Female	Visual Snow Syndrome	Artist		2021-05-06 23:24:22 UTC
650993-650984-77726835	Yes	Yes	6 to 11 years	In isolation (i.e. I can do it without any other movements)		I noticed that I could “rumble” at the same time as other movements, such as yawning or eye closing etc, and then learnt how to do it in isolation (I.e. without other movements)					No, I don't currently use, and I don't think I'd benefit from assistive technology					Yes	Earphones (e.g. volume, change track)		18 to 24	Male				2021-05-06 23:53:31 UTC
650993-650984-77728305	Yes	Yes	Under 6 years	While yawning,While closing eyes tightly,While clenching teeth,While opening mouth wide,In isolation (i.e. I can do it without any other movements)		I can “rumble” in isolation (I.e. without other movements), and found that I could just do it without training	I rumble using my jaw.				No, I don't currently use, and I don't think I'd benefit from assistive technology					Yes	All of the above		18 to 24	Male				2021-05-07 02:03:09 UTC
650993-650984-77729672	Yes	Yes	Under 6 years	While yawning,While clenching teeth,While opening mouth wide,In isolation (i.e. I can do it without any other movements)		I can “rumble” in isolation (I.e. without other movements), and found that I could just do it without training					Unsure / don't know					Yes	All of the above		25 to 34	Female		Student in Biotechnology		2021-05-07 03:54:56 UTC
650993-650984-77732107	Yes	Yes	12 to 17 years	While yawning,In isolation (i.e. I can do it without any other movements)		I noticed that I could “rumble” at the same time as other movements, such as yawning or eye closing etc, and then learnt how to do it in isolation (I.e. without other movements)					No, I don't currently use, and I don't think I'd benefit from assistive technology					Yes	Control your environment,Control a computer		25 to 34	Male				2021-05-07 06:33:04 UTC
650993-650984-77752523	Yes	Yes	6 to 11 years	While yawning,While closing eyes tightly,While opening mouth wide							No, I don't currently use, and I don't think I'd benefit from assistive technology					Yes	Earphones (e.g. volume, change track),Smartphone functions		18 to 24	Male				2021-05-07 11:15:21 UTC
650993-650984-77754743	Yes	Yes	12 to 17 years	While yawning,While closing eyes tightly,While opening mouth wide							Unsure / don't know					Yes	Assistive communication software,“Select” control for eye-tracking or head-tracking,Mobility e.g. wheelchair,Control your environment,Control a computer,Earphones (e.g. volume, change track),Smartphone functions,Hearing aids (e.g. volume control),Cochlear implants (e.g. volume control),Gaming,Internet use,All of the above		18 to 24	Female	narcolepsy, chronic fatigue, headaches/migraines, suspected but not diagnosed nocturnal frontal lobe epilepsy	i am a wire tech working in a warehouse		2021-05-07 11:44:08 UTC
650993-650984-77766910	Yes	Yes	6 to 11 years	While yawning,While closing eyes tightly,While clenching teeth,While opening mouth wide,In isolation (i.e. I can do it without any other movements)		I noticed that I could “rumble” at the same time as other movements, such as yawning or eye closing etc, and then learnt how to do it in isolation (I.e. without other movements)					No, I don't currently use, and I don't think I'd benefit from assistive technology					Don't know	Control your environment,Earphones (e.g. volume, change track),Smartphone functions,Gaming,Internet use		18 to 24	Male	ADHD, OCD, tourette's	Resident Assisntant at a care home		2021-05-07 14:08:27 UTC
650993-650984-77807406	Yes	Yes	65 to 74 years	While yawning,Other	More like cliking or crackling	I learnt how to rumble in isolation (I.e. without other movements) from someone else (either personally or on the internet).					Unsure / don't know					Yes	Smartphone functions,Hearing aids (e.g. volume control)	Make them smallest heavy or cumbersome	75 or over	Female	Mastetic breast cancer lesions in t1o			2021-05-08 13:44:42 UTC
650993-650984-77986900	Yes	Yes	12 to 17 years	While clenching teeth,While opening mouth wide		I noticed that I could “rumble” at the same time as other movements, such as yawning or eye closing etc, and then learnt how to do it in isolation (I.e. without other movements)					No, I don't currently use, and I don't think I'd benefit from assistive technology					Don't know	Mobility e.g. wheelchair,Control a computer,Earphones (e.g. volume, change track),Smartphone functions		25 to 34	Female		Office worker		2021-05-11 17:58:20 UTC
650993-650984-77987531	Yes	Yes	18 to 24 years	While yawning,While opening mouth wide							No, I don't currently use, but think I could benefit from assistive technology					Yes	Control your environment,Earphones (e.g. volume, change track),Smartphone functions,Internet use		25 to 34	Female	Stroke survivor	Hemi plegic		2021-05-11 17:58:42 UTC
650993-650984-77987068	Yes	Yes	12 to 17 years	While yawning,While clenching teeth,While opening mouth wide,In isolation (i.e. I can do it without any other movements)		I can “rumble” in isolation (I.e. without other movements), and found that I could just do it without training					No, I don't currently use, and I don't think I'd benefit from assistive technology					No			45 to 54	Female		Disabled (due to ME)		2021-05-11 17:58:45 UTC
650993-650984-77986930	Yes	Yes	18 to 24 years	While yawning,While clenching teeth,While opening mouth wide		I noticed that I could “rumble” at the same time as other movements, such as yawning or eye closing etc, and then learnt how to do it in isolation (I.e. without other movements)	I move my mouth at the back as if about to yawn and hold the position and it causes the rumbling.				No, I don't currently use, and I don't think I'd benefit from assistive technology					Yes	All of the above		25 to 34	Female	None	Primary Deputy headteacher		2021-05-11 17:58:48 UTC
650993-650984-77987008	Yes	Yes	Under 6 years	While yawning,While closing eyes tightly,While opening mouth wide		I can “rumble” in isolation (I.e. without other movements), and found that I could just do it without training					No, I don't currently use, and I don't think I'd benefit from assistive technology					Yes	All of the above		35 to 44	Female	Pernicious anaemia which impacts me neurologically	Im a mental health nurse and independent Nurse Prescriber		2021-05-11 17:59:46 UTC
650993-650984-77987274	Yes	Yes	6 to 11 years	While yawning,While closing eyes tightly,While opening mouth wide,In isolation (i.e. I can do it without any other movements)		I can “rumble” in isolation (I.e. without other movements), and found that I could just do it without training	I can move my ear and when I move them it rumbles				No, I don't currently use, and I don't think I'd benefit from assistive technology					Don't know	All of the above		18 to 24	Female		Unemployed		2021-05-11 18:00:01 UTC
650993-650984-77987001	Yes	Yes	can't remember	In isolation (i.e. I can do it without any other movements)		I can “rumble” in isolation (I.e. without other movements), and found that I could just do it without training					No, I don't currently use, and I don't think I'd benefit from assistive technology					Don't know	Control a computer,Smartphone functions,Internet use		45 to 54	Female		Compliance Officer- Financial Services		2021-05-11 18:00:09 UTC
650993-650984-77987060	Yes	Yes	25 to 34 years	While closing eyes tightly,While opening mouth wide,In isolation (i.e. I can do it without any other movements)		I can “rumble” in isolation (I.e. without other movements), and found that I could just do it without training	I’m not sure how I learned it just happened and then I discovered that I can just do it				No, I don't currently use, but think I could benefit from assistive technology					Don't know	Control your environment,Earphones (e.g. volume, change track),Smartphone functions	Can’t think of any	55 to 64	Female	Degenerative spinal disease	Limited but mobile with a stick		2021-05-11 18:00:55 UTC
650993-650984-77987240	Yes	No						No		No	No, I don't currently use, and I don't think I'd benefit from assistive technology					Don't know	All of the above		45 to 54	Male	Multiple sclerosis	Fully mobile		2021-05-11 18:01:55 UTC
650993-650984-77987359	Yes	Yes	Under 6 years	While yawning,While clenching teeth,While opening mouth wide							No, I don't currently use, and I don't think I'd benefit from assistive technology					Yes	Control your environment,Earphones (e.g. volume, change track),Smartphone functions		45 to 54	Female	MS	Very active, not working		2021-05-11 18:02:26 UTC
650993-650984-77987346	Yes	Yes	12 to 17 years	While yawning,While clenching teeth,While opening mouth wide,In isolation (i.e. I can do it without any other movements)		I can “rumble” in isolation (I.e. without other movements), and found that I could just do it without training	Push inside my jaw. It feels like I can move the muscles I use to clench my teeth but without clenching my teeth. It sounds like I’m talking through a microphone when I do it.				No, I don't currently use, and I don't think I'd benefit from assistive technology					No			45 to 54	Male	No neurological condition	Roofer		2021-05-11 18:04:24 UTC
650993-650984-77987344	Yes	Yes	Under 6 years	In isolation (i.e. I can do it without any other movements)		I can “rumble” in isolation (I.e. without other movements), and found that I could just do it without training	Partial back of the throat swallow without trying to swallow.				No, I don't currently use, and I don't think I'd benefit from assistive technology					No			45 to 54	Male	Normal.	I have cervical spinal injury and unemployed.		2021-05-11 18:08:57 UTC
650993-650984-77987838	Yes	Yes	6 to 11 years	In isolation (i.e. I can do it without any other movements)		I can “rumble” in isolation (I.e. without other movements), and found that I could just do it without training	This is so difficult to describe. I tried it with my husband I wasn't successful.				No, I don't currently use, and I don't think I'd benefit from assistive technology					Yes	Earphones (e.g. volume, change track)	I run and use a fitbit but if I run without glasses it difficult to see the face. It would be good to hear the distance ect via headphones cutting the music	45 to 54	Female		I have Fibromyalgia but i like to help myself by running and keeping fit.		2021-05-11 18:09:51 UTC
650993-650984-77987730	Yes	Yes	55 to 64 years	While yawning,In isolation (i.e. I can do it without any other movements)			I’m not sure if the sensation I can do in my ears is rumbling but I can do something!				No, I don't currently use, and I don't think I'd benefit from assistive technology					Yes	Assistive communication software,“Select” control for eye-tracking or head-tracking,Mobility e.g. wheelchair,Control your environment,Control a computer,Earphones (e.g. volume, change track),Smartphone functions,Hearing aids (e.g. volume control),Cochlear implants (e.g. volume control),Internet use	Perhaps triggering a dose of pain relief ?	55 to 64	Female	I have had positional vertigo following concussion	Fully able, self employed garden designer and housewife with grown up children. Volunteer advisor for Citizens advice		2021-05-11 18:10:31 UTC
650993-650984-77987641	Yes	Yes	12 to 17 years	While yawning,While opening mouth wide,In isolation (i.e. I can do it without any other movements)		I can “rumble” in isolation (I.e. without other movements), and found that I could just do it without training	I remember how I discovered this. I was of a young age and heard this rumbling sound when I was told th o close my eyes tight by my parents. I can now do this keeping my eyes open.				Unsure / don't know					Yes	Mobility e.g. wheelchair,Control a computer,Earphones (e.g. volume, change track),Smartphone functions,Hearing aids (e.g. volume control),Gaming	I think this technology could be developed to help with all sorts of things. Turning electrical equipment on / off etc.	55 to 64	Male	None. Willing to help your research.	Bus driver		2021-05-11 18:22:50 UTC
650993-650984-77989055	Yes	Yes	can't remember	While yawning,While closing eyes tightly,While clenching teeth,While opening mouth wide,In isolation (i.e. I can do it without any other movements)		I can “rumble” in isolation (I.e. without other movements), and found that I could just do it without training	Didn’t learn - just can!				No, I don't currently use, and I don't think I'd benefit from assistive technology					Yes	All of the above	TV control. Operating Kindle.	65 to 74	Female	None	Retired		2021-05-11 18:24:57 UTC
650993-650984-78009201	Yes	No						No		No	No, I don't currently use, but think I could benefit from assistive technology					No			65 to 74	Female	MS	Retired, mobile		2021-05-12 07:34:43 UTC
650993-650984-78017421	Yes	Yes	25 to 34 years	Other	I have never really purposely paid attention to this until now.	I can “rumble” in isolation (I.e. without other movements), and found that I could just do it without training	yawning mainly				Yes, I currently use assistive technology	Speech,Other	Headmouse, Alexa. Siri	Communication,Mobility,Controlling your environment (e.g. light, TV etc),Controlling a computer,Gaming,Internet use		Don't know	All of the above	I don't feel that I know enough about the "earswitch" to give solid recommendation, the equipment I use already may be better suited for me.	25 to 34	Male	critical care polyneuropathy	unable to move from the shoulders down		2021-05-12 09:36:40 UTC
650993-650984-78022550	Yes	Yes	55 to 64 years	In isolation (i.e. I can do it without any other movements)		I can “rumble” in isolation (I.e. without other movements), and found that I could just do it without training	I saw a news item on points west describing the sensation and found that I could achieve it in my left ear. I have been able to wiggle my ears for many years and this may be why I have some control in that area				Yes, I currently use assistive technology	Speech,Other	IPad and iPhone Head tracking	Communication,Controlling your environment (e.g. light, TV etc),Controlling a computer,Gaming,Internet use,Other	Typing either with a tracking or with voice control	Yes	“Select” control for eye-tracking or head-tracking,Control a computer,Smartphone functions,Internet use		55 to 64	Male	I have progressive multiple sclerosis and I have no use of my legs arms or hands	I do not work but I use and iPad in the mornings to play a couple of games and to check Home automation some of which I have programmed myself. Are use the iPad to do a crossword with a friend at lunchtime using screen sharing. I then use the iPhone to control the television in the afternoon		2021-05-12 10:26:34 UTC
650993-650984-78038198	Yes	Yes	Under 6 years	While yawning,While closing eyes tightly,While clenching teeth,While opening mouth wide,In isolation (i.e. I can do it without any other movements)		I can “rumble” in isolation (I.e. without other movements), and found that I could just do it without training					No, I don't currently use, but think I could benefit from assistive technology					Don't know	Assistive communication software,Control a computer,Smartphone functions,Internet use		45 to 54	Male	Cervical spinal injury	Unemployed		2021-05-12 12:54:34 UTC
650993-650984-78085887	Yes	Yes	can't remember	While closing eyes tightly,While clenching teeth,While opening mouth wide,In isolation (i.e. I can do it without any other movements)		I can “rumble” in isolation (I.e. without other movements), and found that I could just do it without training					No, I don't currently use, and I don't think I'd benefit from assistive technology					Yes	None of the above	don't know of any	65 to 74	Male		Fit and retired		2021-05-13 08:55:07 UTC
650993-650984-78342559	Yes	No						No		No	Yes, I currently use assistive technology	Button switch		Controlling a computer		No			45 to 54	Female	ALS	wheelchair bound but very active with patient advocacy and research		2021-05-17 22:43:54 UTC
650993-650984-78633148	Yes	Yes	6 to 11 years	While yawning,While closing eyes tightly,While opening mouth wide,In isolation (i.e. I can do it without any other movements)		I can “rumble” in isolation (I.e. without other movements), and found that I could just do it without training	Just by pulling out faces when I move my jaw among other things				Yes, I currently use assistive technology	Speech,Other	Phone apps to control environmental products e.g. lights, radio. Voice dictation software for computer/phone	Communication,Controlling your environment (e.g. light, TV etc)		Yes	Assistive communication software,Control your environment,Earphones (e.g. volume, change track),Smartphone functions,Gaming,Internet use	Can't think of any at the moment but sure I will at some point	55 to 64	Male	C4/5 quadriplegic from spinal cord injury.	Full-time wheelchair user. No grip in hands but have arm movement		2021-05-22 14:32:22 UTC
650993-650984-78846521	Yes	Yes	6 to 11 years	While yawning							No, I don't currently use, but think I could benefit from assistive technology					Yes	Control your environment,Control a computer,Smartphone functions,Internet use	TV remote	45 to 54	Male	MND	Disabled		2021-05-26 13:58:53 UTC
650993-650984-79534851	Yes	No						No		No	No, I don't currently use, and I don't think I'd benefit from assistive technology					No			35 to 44	Female	n/a	occupational therapist - independent with all ADLS		2021-06-09 22:50:52 UTC
650993-650984-79810728	Yes	No						No		No	Yes, I currently use assistive technology	Eye-tracking		Communication,Controlling your environment (e.g. light, TV etc),Internet use		No			25 to 34	Female				2021-06-15 13:09:07 UTC
650993-650984-79948795	Yes	Yes	can't remember	While yawning,While clenching teeth,While opening mouth wide,Other	Moving jaw side to side						Unsure / don't know					Yes	All of the above	As I'm not needing this yet, no.	45 to 54	Female	Motor neuron disease	Walk with pole out of house but shuffle unaided around house. Ventilator at night for breathing, speech not noticeably affected.	No	2021-06-17 09:43:50 UTC
650993-650984-79955895	Yes	No						Yes	Whilst yawning	No	No, I don't currently use, but think I could benefit from assistive technology					Don't know	Assistive communication software,“Select” control for eye-tracking or head-tracking,Mobility e.g. wheelchair,Smartphone functions		55 to 64	Female	MND	Limited mobility and poor speech	No	2021-06-17 10:45:20 UTC
650993-650984-80042419	Yes	Yes	6 to 11 years	While yawning,While closing eyes tightly,While clenching teeth,While opening mouth wide,In isolation (i.e. I can do it without any other movements)		I can “rumble” in isolation (I.e. without other movements), and found that I could just do it without training					No, I don't currently use, but think I could benefit from assistive technology					Yes	Assistive communication software,Mobility e.g. wheelchair,Internet use		18 to 24	Other			No	2021-06-18 14:17:49 UTC
650993-650984-80043435	Yes	Yes	Under 6 years	While yawning,While clenching teeth,In isolation (i.e. I can do it without any other movements)		I can “rumble” in isolation (I.e. without other movements), and found that I could just do it without training	I can't find a good comparison to explain. I don't remember not doing it.				No, I don't currently use, and I don't think I'd benefit from assistive technology					Don't know	Control a computer,Earphones (e.g. volume, change track),Smartphone functions,Internet use		35 to 44	Female		Neuro ICU tech	No	2021-06-18 14:32:25 UTC
650993-650984-80044680	Yes	Yes	can't remember	While closing eyes tightly,In isolation (i.e. I can do it without any other movements)		I learnt how to rumble in isolation (I.e. without other movements) from someone else (either personally or on the internet).					No, I don't currently use, and I don't think I'd benefit from assistive technology					Don't know	All of the above		25 to 34	Female	Epilepsy	Health Care	No	2021-06-18 14:56:36 UTC
650993-650984-80046365	Yes	Yes	18 to 24 years	While yawning,While closing eyes tightly,While opening mouth wide,In isolation (i.e. I can do it without any other movements)		I can “rumble” in isolation (I.e. without other movements), and found that I could just do it without training	I tried moving my ear lobes without my hands and I heard a rumble or wind tunnel sound. I started paying attention to the sound and found i could make them rumble in many different ways.				No, I don't currently use, and I don't think I'd benefit from assistive technology					Yes	Earphones (e.g. volume, change track),Smartphone functions,Gaming,Internet use	Volume for my environment. I currently use my number to drown out sounds.	35 to 44	Female	TBI	Very active without many limitations	No	2021-06-18 15:21:27 UTC
650993-650984-80049151	Yes	Yes	can't remember	While closing eyes tightly							No, I don't currently use, and I don't think I'd benefit from assistive technology					No			18 to 24	Male			No	2021-06-18 15:59:26 UTC
650993-650984-80049045	Yes	Yes	6 to 11 years	While yawning,While closing eyes tightly,While clenching teeth,While opening mouth wide,In isolation (i.e. I can do it without any other movements),Other	When extremely anxious like during an argument or hearing loud noises	I can “rumble” in isolation (I.e. without other movements), and found that I could just do it without training	The ringing/rumbling you hear during yawning can be controlled by flexing the same muscles, without opening your mouth or clenching your jaw. It’s similar to wiggling the ears except slower and longer than the typical pulse. It’s like an additional muscle to the very one that wiggles your ears, so with enough practice you can build up the muscles and eventually strengthen the ones that allow you …				No, I don't currently use, and I don't think I'd benefit from assistive technology					Yes	Earphones (e.g. volume, change track),Hearing aids (e.g. volume control),Cochlear implants (e.g. volume control),Gaming	Sensing anxiety levels during stressful situations when people rumble due to extreme duress or discomfort.	25 to 34	Female	Anxiety, depression, and ptsd	Big box store stocker	No	2021-06-18 16:02:50 UTC
650993-650984-80050737	Yes	Yes	Under 6 years	In isolation (i.e. I can do it without any other movements)		I can “rumble” in isolation (I.e. without other movements), and found that I could just do it without training					No, I don't currently use, but think I could benefit from assistive technology					Yes	Assistive communication software,“Select” control for eye-tracking or head-tracking,Control a computer,Earphones (e.g. volume, change track),Cochlear implants (e.g. volume control),Gaming,Internet use		18 to 24	Male			No	2021-06-18 16:27:57 UTC
650993-650984-80053435	Yes	Yes	Under 6 years	While yawning,In isolation (i.e. I can do it without any other movements)		I noticed that I could “rumble” at the same time as other movements, such as yawning or eye closing etc, and then learnt how to do it in isolation (I.e. without other movements)	Unknown. I discovered this ability at a very young age.				No, I don't currently use, but think I could benefit from assistive technology					Yes	All of the above	No	25 to 34	Male	Charcot-Marie-Tooth disease	Currently, I am a shift manager for a grocery store with full range of motion. My CMT has not taken a noticeable effect yet.	No	2021-06-18 17:35:52 UTC
650993-650984-80054544	Yes	Yes	12 to 17 years	While yawning,While closing eyes tightly,In isolation (i.e. I can do it without any other movements)		I noticed that I could “rumble” at the same time as other movements, such as yawning or eye closing etc, and then learnt how to do it in isolation (I.e. without other movements)					No, I don't currently use, and I don't think I'd benefit from assistive technology					Yes	Assistive communication software,Earphones (e.g. volume, change track),Hearing aids (e.g. volume control),Cochlear implants (e.g. volume control)		18 to 24	Female			No	2021-06-18 18:09:38 UTC
650993-650984-80055061	Yes	Yes	6 to 11 years	While yawning,While closing eyes tightly,While clenching teeth,While opening mouth wide,In isolation (i.e. I can do it without any other movements)		I noticed that I could “rumble” at the same time as other movements, such as yawning or eye closing etc, and then learnt how to do it in isolation (I.e. without other movements)	I can’t wiggle my ears, but the same kind of “push” that I imagine wiggles ears also causes rumbles.				No, I don't currently use, but think I could benefit from assistive technology					Yes	Earphones (e.g. volume, change track),Smartphone functions		25 to 34	Female		finance and procurement, federal government	No	2021-06-18 18:26:59 UTC
650993-650984-80055648	Yes	Yes	12 to 17 years	In isolation (i.e. I can do it without any other movements)		I can “rumble” in isolation (I.e. without other movements), and found that I could just do it without training					No, I don't currently use, and I don't think I'd benefit from assistive technology					Yes	Earphones (e.g. volume, change track),Hearing aids (e.g. volume control)		18 to 24	Female			No	2021-06-18 18:54:39 UTC
650993-650984-80057619	Yes	Yes	6 to 11 years	In isolation (i.e. I can do it without any other movements)		I can “rumble” in isolation (I.e. without other movements), and found that I could just do it without training	I was too young, I don't remember how I started, but I didn't "learn" kinda like you don't learn how to blink				No, I don't currently use, but think I could benefit from assistive technology					Yes	Control your environment,Control a computer,Smartphone functions,Gaming,Internet use	To call the cops if I am kidnapped and tied up 😂	55 to 64	Male			No	2021-06-18 19:45:48 UTC
650993-650984-80057740	Yes	Yes	12 to 17 years	In isolation (i.e. I can do it without any other movements)		I can “rumble” in isolation (I.e. without other movements), and found that I could just do it without training	If I'm truly honest, I cannot really remember, the one thing that sticks out is whenever I heard a really loud noise, I would try and block out the noise by ear rumbling. For years I kept it to myself as I thought people wouldn't believe me. I can ear rumble whilst speaking, eating, running etc				Unsure / don't know					Yes	Assistive communication software,“Select” control for eye-tracking or head-tracking	I only ear rumble whenever I am in a loud environment, so maybe something to do with hearing aids would be a good idea	25 to 34	Male	None	Full time employment, mechanical engineering	Yes	2021-06-18 19:58:45 UTC
650993-650984-80060531	Yes	Yes	6 to 11 years	While closing eyes tightly,While clenching teeth,In isolation (i.e. I can do it without any other movements)		I can “rumble” in isolation (I.e. without other movements), and found that I could just do it without training	Think of it as flexing your bicep. That "movement" but in the ear/head. You just flex. It can also almost feel like pushing a button but inside your head				Unsure / don't know					Don't know	None of the above		18 to 24	Female	Adhd.	Barista	No	2021-06-18 21:42:36 UTC
650993-650984-80060630	Yes	Yes	6 to 11 years	While yawning,While closing eyes tightly,While opening mouth wide,In isolation (i.e. I can do it without any other movements)		I can “rumble” in isolation (I.e. without other movements), and found that I could just do it without training					Unsure / don't know					Yes	Mobility e.g. wheelchair	To summon help from loved ones	25 to 34	Female	Pontine infarct and dysautonomia	Disabled, can walk short distances with others around in case i faint or fall	No	2021-06-18 21:48:33 UTC
650993-650984-80061238	Yes	Yes	6 to 11 years	While yawning,While closing eyes tightly,While clenching teeth,While opening mouth wide,In isolation (i.e. I can do it without any other movements)		I can “rumble” in isolation (I.e. without other movements), and found that I could just do it without training					No, I don't currently use, and I don't think I'd benefit from assistive technology					Yes	All of the above		25 to 34	Male		Able bodied, somewhat physically active but unfit, and unemployed	No	2021-06-18 22:11:58 UTC
650993-650984-80061309	Yes	Yes	6 to 11 years	While yawning,In isolation (i.e. I can do it without any other movements)		I noticed that I could “rumble” at the same time as other movements, such as yawning or eye closing etc, and then learnt how to do it in isolation (I.e. without other movements)					No, I don't currently use, and I don't think I'd benefit from assistive technology					Yes	All of the above	I always imagined that the ear rumbling is sort of how it would feel to have telekinesis, like lifting objects with my mind. I know that's not possible, but I like the idea of ear rumbling actually having a legitimate function!	18 to 24	Male		Delivery driver for a major postal service	No	2021-06-18 22:18:04 UTC
650993-650984-80061182	Yes	Yes	6 to 11 years	In isolation (i.e. I can do it without any other movements)		I can “rumble” in isolation (I.e. without other movements), and found that I could just do it without training	At the time I was focusing on my ears and trying to "wiggle" them. I stumbled upon the rumbling as I was experimenting in the area.				No, I don't currently use, but think I could benefit from assistive technology					Yes	All of the above		25 to 34	Male	No neurological condition that I am aware of	Construction	No	2021-06-18 22:24:41 UTC
650993-650984-80062698	Yes	Yes	12 to 17 years	In isolation (i.e. I can do it without any other movements)		I can “rumble” in isolation (I.e. without other movements), and found that I could just do it without training					No, I don't currently use, and I don't think I'd benefit from assistive technology					Yes	“Select” control for eye-tracking or head-tracking,Control your environment,Control a computer,Earphones (e.g. volume, change track),Smartphone functions,Gaming,Internet use		18 to 24	Male			No	2021-06-18 23:45:27 UTC
650993-650984-80063265	Yes	No						Yes	Whilst yawning,Whilst closing my eyelids tightly for a few seconds,Whilst opening my mouth wide	Yes	No, I don't currently use, and I don't think I'd benefit from assistive technology					Yes	All of the above	I haven’t done research into it so I don’t know.	18 to 24	Male		I work in metal fabrication in a workshop	No	2021-06-19 00:56:04 UTC
650993-650984-80063295	Yes	Yes	6 to 11 years	While yawning,In isolation (i.e. I can do it without any other movements)		I noticed that I could “rumble” at the same time as other movements, such as yawning or eye closing etc, and then learnt how to do it in isolation (I.e. without other movements)					No, I don't currently use, and I don't think I'd benefit from assistive technology					Yes	Earphones (e.g. volume, change track),Smartphone functions		25 to 34	Female	Traumatic brain injury, DAI	Employed full time as a biomedical engineer, no	No	2021-06-19 01:02:13 UTC
650993-650984-80063362	Yes	Yes	6 to 11 years	While clenching teeth,While opening mouth wide,In isolation (i.e. I can do it without any other movements)		I can “rumble” in isolation (I.e. without other movements), and found that I could just do it without training	I started by realizing clenching my teeth was the easiest motion to achieve the rumbling. Sometime after, not sure when, I achieved the same effect by tightening the muscles towards the back of my mouth.				No, I don't currently use, and I don't think I'd benefit from assistive technology					No			25 to 34	Male	Borderline Personality Disorder, ADHD		No	2021-06-19 01:15:14 UTC
650993-650984-80064091	Yes	Yes	6 to 11 years	While yawning,While closing eyes tightly,While clenching teeth,While opening mouth wide,In isolation (i.e. I can do it without any other movements)		I noticed that I could “rumble” at the same time as other movements, such as yawning or eye closing etc, and then learnt how to do it in isolation (I.e. without other movements)					No, I don't currently use, but think I could benefit from assistive technology					Yes	“Select” control for eye-tracking or head-tracking,Control your environment,Control a computer,Earphones (e.g. volume, change track),Smartphone functions,Gaming,Internet use	Wireless motor vehicle input.	18 to 24	Male	N/A		No	2021-06-19 02:39:12 UTC
650993-650984-80064412	Yes	Yes	Under 6 years	While yawning,While closing eyes tightly,While clenching teeth,While opening mouth wide,In isolation (i.e. I can do it without any other movements),Other	Flexing ear muscles?	I can “rumble” in isolation (I.e. without other movements), and found that I could just do it without training					No, I don't currently use, and I don't think I'd benefit from assistive technology					Don't know	All of the above		35 to 44	Male			No	2021-06-19 03:04:30 UTC
650993-650984-80065061	Yes	Yes	6 to 11 years	In isolation (i.e. I can do it without any other movements)		I can “rumble” in isolation (I.e. without other movements), and found that I could just do it without training	I don't know. It's something I have always been able to do. And I knew I was different. I would ask friends and family to put their ear.against mine to see if they could hear what I hear. They always told me they could.				No, I don't currently use, and I don't think I'd benefit from assistive technology					Yes	Control your environment,Earphones (e.g. volume, change track),Smartphone functions,Internet use		35 to 44	Female	Chronic migraines	RN	Yes	2021-06-19 04:04:15 UTC
650993-650984-80065704	Yes	Yes	18 to 24 years	While yawning,In isolation (i.e. I can do it without any other movements)		I can “rumble” in isolation (I.e. without other movements), and found that I could just do it without training					No, I don't currently use, and I don't think I'd benefit from assistive technology					Don't know	Hearing aids (e.g. volume control),Cochlear implants (e.g. volume control)		18 to 24	Female			No	2021-06-19 05:13:53 UTC
650993-650984-80065856	Yes	Yes	6 to 11 years	While yawning,While closing eyes tightly,Other	When trying to fall asleep and eyes are relaxed						No, I don't currently use, and I don't think I'd benefit from assistive technology					No			18 to 24	Male			No	2021-06-19 05:27:59 UTC
650993-650984-80065852	Yes	Yes	6 to 11 years	While yawning,While clenching teeth,While opening mouth wide,In isolation (i.e. I can do it without any other movements)		I noticed that I could “rumble” at the same time as other movements, such as yawning or eye closing etc, and then learnt how to do it in isolation (I.e. without other movements)	I would have insomnia as a child so I would lie awake, physically exhausted but mentally awake. I would yawn a lot and experience this phenomenon, and through a little practice in between yawns I figured out how to do it manually by echoing the breathing and jaw movement I experienced when yawning. I can also use it to force myself into a yawn.				No, I don't currently use, and I don't think I'd benefit from assistive technology					Yes	Control your environment,Control a computer,Earphones (e.g. volume, change track),Smartphone functions,Gaming,Internet use	Vehicle interface, perhaps.	25 to 34	Male	I am diagnosed with type 2 bipolar disorder	I normally work in IT or auditing but am unemployed now due to the coronavirus.	No	2021-06-19 05:37:06 UTC
650993-650984-80067578	Yes	Yes	6 to 11 years	While yawning,In isolation (i.e. I can do it without any other movements)		I can “rumble” in isolation (I.e. without other movements), and found that I could just do it without training					No, I don't currently use, and I don't think I'd benefit from assistive technology					Yes	All of the above		35 to 44	Male			Yes	2021-06-19 07:37:17 UTC
650993-650984-80069347	Yes	Yes	Under 6 years	While yawning,While closing eyes tightly,While opening mouth wide,In isolation (i.e. I can do it without any other movements)		I noticed that I could “rumble” at the same time as other movements, such as yawning or eye closing etc, and then learnt how to do it in isolation (I.e. without other movements)	figure out what movements you can do to trigger the rumbling then try and reduce the intensity of the movement itself while retaining the rumble. Its very similar to learning how to flare your nostrils.				No, I don't currently use, and I don't think I'd benefit from assistive technology					No			18 to 24	Male	I have migraines. Unmediated I get them 20+ days a month. I have had them pre-school to the current date.	I am a able-bodied person. I work as a special-Ed aide and I spend my working days with a 6th grader with Cerebral Palsy. I am a new graduate from high school and anxiety/stress seem to be major factors in my migraines.	No	2021-06-19 08:55:31 UTC
650993-650984-80069767	Yes	Yes	12 to 17 years	While yawning,While closing eyes tightly,While clenching teeth,While opening mouth wide,In isolation (i.e. I can do it without any other movements)		I noticed that I could “rumble” at the same time as other movements, such as yawning or eye closing etc, and then learnt how to do it in isolation (I.e. without other movements)	Its strongest if you close your eyes and clench every muscle in your face, most importantly your teeth.				No, I don't currently use, and I don't think I'd benefit from assistive technology					Yes	All of the above		18 to 24	Female		I work in the finance sector, fully able-bodied.	No	2021-06-19 09:06:42 UTC
650993-650984-80070971	Yes	Yes	Under 6 years	In isolation (i.e. I can do it without any other movements)		I can “rumble” in isolation (I.e. without other movements), and found that I could just do it without training	Either open your mouth as long and as hard as you can,you will eventually start hearing it then focus in on that sound.and eventually you would be able to do it on command without any other movement.				No, I don't currently use, and I don't think I'd benefit from assistive technology					Yes	All of the above	It would make shuffling between tracks on headphones a lot easier and all the other features of the headphones in general.as well as The idea of controlling the volume with ear rubbing seeems like a cool idea.	Under 18	Male			Yes	2021-06-19 10:00:58 UTC
650993-650984-80072378	Yes	Yes	35 to 44 years	While clenching teeth		I can “rumble” in isolation (I.e. without other movements), and found that I could just do it without training					No, I don't currently use, and I don't think I'd benefit from assistive technology					Yes	Control your environment		35 to 44	Male			Yes	2021-06-19 10:45:11 UTC
650993-650984-80075361	Yes	Yes	25 to 34 years	While yawning,While closing eyes tightly,While opening mouth wide,In isolation (i.e. I can do it without any other movements)		I noticed that I could “rumble” at the same time as other movements, such as yawning or eye closing etc, and then learnt how to do it in isolation (I.e. without other movements)	After realising I could rumble while yawning/closed eyes and that it wasn’t necessarily “normal” I wanted to see if I needed to do to the other things. So I just worked at setting it off while trying to keep my eyes focussed on a distant object. I suppose I’m trying to grab and squeeze my ear canals from the inside.				No, I don't currently use, and I don't think I'd benefit from assistive technology					Don't know	Mobility e.g. wheelchair,Control a computer,Earphones (e.g. volume, change track)	Musical interface	35 to 44	Male	ADHD, depression,PTSD	Full physical ability. Medicated for neurological disorders. Employed as full time permanent high school teacher.	No	2021-06-19 12:39:28 UTC
650993-650984-80075560	Yes	Yes	6 to 11 years	While yawning,While closing eyes tightly,While opening mouth wide,In isolation (i.e. I can do it without any other movements)		I can “rumble” in isolation (I.e. without other movements), and found that I could just do it without training					No, I don't currently use, and I don't think I'd benefit from assistive technology					Yes	“Select” control for eye-tracking or head-tracking,Control your environment,Control a computer,Earphones (e.g. volume, change track),Smartphone functions,Gaming,Internet use		18 to 24	Female		Student	No	2021-06-19 12:42:55 UTC
650993-650984-80076928	Yes	Yes	6 to 11 years	While yawning,While closing eyes tightly,While opening mouth wide							No, I don't currently use, and I don't think I'd benefit from assistive technology					No			18 to 24	Male	ADHD	College Student	No	2021-06-19 13:32:37 UTC
650993-650984-80077697	Yes	No						Yes	Whilst closing my eyelids tightly for a few seconds,Whilst clenching my teeth for a few seconds	No	Yes, I currently use assistive technology	Eye-tracking		Communication,Controlling your environment (e.g. light, TV etc),Controlling a computer,Gaming,Internet use		No			45 to 54	Male	als	total helpless	No	2021-06-19 14:12:45 UTC
650993-650984-80078045	Yes	Yes	12 to 17 years	While yawning,In isolation (i.e. I can do it without any other movements)		I can “rumble” in isolation (I.e. without other movements), and found that I could just do it without training	I didn’t really learn it, I’ve just always been able to I guess				Unsure / don't know					Don't know	None of the above	Not that I can think of right now	25 to 34	Female	Dysautonomia	Student	No	2021-06-19 14:22:56 UTC
650993-650984-80079101	Yes	Yes	6 to 11 years	While yawning,While closing eyes tightly							Yes, I currently use assistive technology	Joystick,Speech,Other	accessibility options on computer, mouse sensitivity settings, etc	Communication,Mobility,Controlling your environment (e.g. light, TV etc),Controlling a computer		Yes	Assistive communication software,Mobility e.g. wheelchair,Control your environment,Control a computer,Smartphone functions,Gaming,Internet use		45 to 54	Male	ALS		No	2021-06-19 15:07:57 UTC
650993-650984-80082824	Yes	No						Yes	Whilst yawning,Whilst closing my eyelids tightly for a few seconds	Yes	Unsure / don't know					Yes	“Select” control for eye-tracking or head-tracking,Control a computer,Earphones (e.g. volume, change track),Smartphone functions,Hearing aids (e.g. volume control)		18 to 24	Female	ADHD	Student	No	2021-06-19 17:31:26 UTC
650993-650984-80088377	Yes	Yes	can't remember	While closing eyes tightly,While clenching teeth							No, I don't currently use, and I don't think I'd benefit from assistive technology					Don't know	Control your environment,Earphones (e.g. volume, change track)		25 to 34	Female			No	2021-06-19 21:32:45 UTC
650993-650984-80104933	Yes	Yes	Under 6 years	While yawning,While closing eyes tightly,While clenching teeth,While opening mouth wide,In isolation (i.e. I can do it without any other movements)		I noticed that I could “rumble” at the same time as other movements, such as yawning or eye closing etc, and then learnt how to do it in isolation (I.e. without other movements)					No, I don't currently use, but think I could benefit from assistive technology					No			18 to 24	Female	Chronic migraines, ADD, POTS	Limited but usually fairly mobile. Severe brain fog. Am currently a student	No	2021-06-20 14:01:49 UTC
650993-650984-80188063	Yes	Yes	45 to 54 years	While yawning							No, I don't currently use, but think I could benefit from assistive technology					Yes	Assistive communication software,“Select” control for eye-tracking or head-tracking,Control your environment,Control a computer,Internet use,All of the above		45 to 54	Male	als	engineer	No	2021-06-21 22:30:00 UTC
650993-650984-80189750	Yes	Yes	6 to 11 years	While yawning,While closing eyes tightly,While opening mouth wide,In isolation (i.e. I can do it without any other movements)		I noticed that I could “rumble” at the same time as other movements, such as yawning or eye closing etc, and then learnt how to do it in isolation (I.e. without other movements)					No, I don't currently use, but think I could benefit from assistive technology					Yes	Mobility e.g. wheelchair,Control a computer,Earphones (e.g. volume, change track),Hearing aids (e.g. volume control),Cochlear implants (e.g. volume control)		18 to 24	Other	Anxiety	Student	No	2021-06-21 23:55:11 UTC
650993-650984-80190481	Yes	Yes	6 to 11 years	While yawning,While closing eyes tightly,While clenching teeth,While opening mouth wide,In isolation (i.e. I can do it without any other movements)		I can “rumble” in isolation (I.e. without other movements), and found that I could just do it without training	When you move your jaw in a way that you do to clear your ears when the go funny because of the air pressure, if you focus on that for long enough you can make your eras 'rumble'				Unsure / don't know					Yes	All of the above		18 to 24	Female		Student	No	2021-06-22 00:28:09 UTC
650993-650984-80196406	Yes	Yes	12 to 17 years	While closing eyes tightly,Other	Swallowing	I noticed that I could “rumble” at the same time as other movements, such as yawning or eye closing etc, and then learnt how to do it in isolation (I.e. without other movements)	I learned by myself. I could use it to “plug my ears” and not hear anything				No, I don't currently use, and I don't think I'd benefit from assistive technology					Don't know	None of the above	No I don’t believe this would help as while I can control mine it does happens randomly when I’m stressed. It would be incredibly inconvenient in that case.	25 to 34	Female	Depression, anxiety, Tourette’s, BPD	Disability due to social anxiety	No	2021-06-22 06:11:23 UTC
650993-650984-80204229	Yes	Yes	can't remember	In isolation (i.e. I can do it without any other movements)		I learnt how to rumble in isolation (I.e. without other movements) from someone else (either personally or on the internet).	Grandfather taught me to wiggle my ears - this provokes the sound				No, I don't currently use, and I don't think I'd benefit from assistive technology					Yes	All of the above		45 to 54	Male			No	2021-06-22 08:51:12 UTC
650993-650984-80232218	Yes	No						No		No	No, I don't currently use, and I don't think I'd benefit from assistive technology					No			45 to 54	Female		physio tech stroke rehab	No	2021-06-22 14:07:17 UTC
650993-650984-80333007	Yes	Yes	12 to 17 years	While yawning,In isolation (i.e. I can do it without any other movements)		I can “rumble” in isolation (I.e. without other movements), and found that I could just do it without training					No, I don't currently use, but think I could benefit from assistive technology					Yes	Control a computer,Earphones (e.g. volume, change track),Gaming,Internet use		18 to 24	Male			No	2021-06-24 08:39:56 UTC
650993-650984-80380787	Yes	Yes	can't remember	While yawning,While closing eyes tightly,While opening mouth wide,In isolation (i.e. I can do it without any other movements)		I noticed that I could “rumble” at the same time as other movements, such as yawning or eye closing etc, and then learnt how to do it in isolation (I.e. without other movements)	depress tongue slightly				Yes, I currently use assistive technology	Eye-tracking,Button switch		Communication,Mobility,Controlling a computer		Yes	Assistive communication software,“Select” control for eye-tracking or head-tracking,Mobility e.g. wheelchair,Control your environment,Control a computer,Smartphone functions	Sound amplifier	45 to 54	Female	MND	Research Advisor MND New Zealand	No	2021-06-24 21:41:54 UTC
650993-650984-80437865	Yes	Yes	Under 6 years	In isolation (i.e. I can do it without any other movements)		I can “rumble” in isolation (I.e. without other movements), and found that I could just do it without training	I think it was something that I just did by accident its quite hard to explain, best way to explain it I would say is try to replicate "rumbling" by flexing ur tongue and pointing it at your nose.				Unsure / don't know					Yes	Assistive communication software,“Select” control for eye-tracking or head-tracking,Mobility e.g. wheelchair,Control your environment,Control a computer,Earphones (e.g. volume, change track),Smartphone functions,Gaming	somehow using ear rumbling as an alternative to skipping to specific timespans in music or a podcast.	Under 18	Male	not that I am aware of.	I am a high school student	No	2021-06-25 23:00:04 UTC
650993-650984-80547464	Yes	No						Yes	Whilst closing my eyelids tightly for a few seconds,Whilst clenching my teeth for a few seconds	Yes	Yes, I currently use assistive technology	Eye-tracking,Button switch		Communication,Mobility,Controlling your environment (e.g. light, TV etc),Controlling a computer,Gaming,Internet use		Yes	All of the above	robot arm	35 to 44	Male	Spinal Muscular Atrophy Type 2	I only have tiny movements in my thumbs and index fingers	No	2021-06-29 04:52:43 UTC
650993-650984-80565560	Yes	Yes	18 to 24 years	While closing eyes tightly		I can “rumble” in isolation (I.e. without other movements), and found that I could just do it without training	Concentrating hard, with eyes closed & 'looking' up. Rumbling seems to be at the bottom of ear				Unsure / don't know					Don't know	Assistive communication software,Control a computer,Smartphone functions,Gaming,Internet use		55 to 64	Male	MND	I can walk short distances aided. Operate pc well.	No	2021-06-29 10:12:56 UTC
650993-650984-80637108	Yes	No						No		No	Yes, I currently use assistive technology	Joystick,Other	Control for lights, television, telephone	Communication,Mobility,Controlling your environment (e.g. light, TV etc)		Yes	Assistive communication software,Mobility e.g. wheelchair,Control your environment,Control a computer,Smartphone functions,Internet use	Unsure, but would love to be able to control my husband 😂… apologies, I couldn’t resist !!	65 to 74	Female	MND	Not mobile . Retired.	Yes	2021-06-30 12:11:14 UTC
650993-650984-80650637	Yes	Yes	Under 6 years	While yawning		I noticed that I could “rumble” at the same time as other movements, such as yawning or eye closing etc, and then learnt how to do it in isolation (I.e. without other movements)					Yes, I currently use assistive technology	Other	ReMarkable	Communication,Internet use		Yes	Assistive communication software,Control your environment	As an alternative to the chatbox when using online social platforms	65 to 74	Male	MND Bulbar onset	Retired	No	2021-06-30 14:39:07 UTC
650993-650984-80684770	Yes	Yes	can't remember	While yawning,While closing eyes tightly,While clenching teeth,While opening mouth wide,In isolation (i.e. I can do it without any other movements)		I can “rumble” in isolation (I.e. without other movements), and found that I could just do it without training					Yes, I currently use assistive technology	Joystick		Communication,Mobility,Controlling your environment (e.g. light, TV etc),Controlling a computer,Gaming,Internet use		Yes	Control a computer,Earphones (e.g. volume, change track),Smartphone functions,Gaming,Internet use		25 to 34	Male	SMA type 2		No	2021-07-01 08:24:21 UTC
650993-650984-80704547	Yes	Yes	can't remember	While yawning,In isolation (i.e. I can do it without any other movements)		I can “rumble” in isolation (I.e. without other movements), and found that I could just do it without training					No, I don't currently use, but think I could benefit from assistive technology					Yes	Assistive communication software,“Select” control for eye-tracking or head-tracking,Mobility e.g. wheelchair,Control your environment,Control a computer,Earphones (e.g. volume, change track),Smartphone functions		55 to 64	Female	Motor Neurone Disease	walking with difficulty, talking, noticing some slowing of jaw movements; symptoms started in January; getting worse; can feel weakness and stiffness in arms and hands	Yes	2021-07-01 13:08:37 UTC
650993-650984-80711236	Yes	Yes	12 to 17 years	While yawning,While opening mouth wide,Other	When turning around in bed at night						Yes, I currently use assistive technology	Joystick		Mobility		Don't know	All of the above,None of the above		18 to 24	Male	SMA 2	Student	No	2021-07-01 14:39:14 UTC
650993-650984-80722744	Yes	No						Yes	Whilst yawning,Whilst clenching my teeth for a few seconds,Whilst opening my mouth wide	No	Yes, I currently use assistive technology	Sip & puff switch,Speech		Mobility,Controlling your environment (e.g. light, TV etc),Controlling a computer,Internet use		Yes	“Select” control for eye-tracking or head-tracking,Mobility e.g. wheelchair,Control your environment,Control a computer,Internet use		45 to 54	Male	SMA		No	2021-07-01 18:02:57 UTC
650993-650984-80778223	Yes	Yes	Under 6 years	While yawning,While closing eyes tightly,While clenching teeth,While opening mouth wide,In isolation (i.e. I can do it without any other movements)		I can “rumble” in isolation (I.e. without other movements), and found that I could just do it without training					No, I don't currently use, and I don't think I'd benefit from assistive technology					Yes	Earphones (e.g. volume, change track),Smartphone functions,Gaming,Internet use	Ear plugs.	35 to 44	Female	ADHD	Preschool teacher	No	2021-07-03 01:36:41 UTC
650993-650984-80779284	Yes	Yes	Under 6 years	While yawning,While closing eyes tightly,While clenching teeth							No, I don't currently use, and I don't think I'd benefit from assistive technology					Don't know	Earphones (e.g. volume, change track),Smartphone functions		18 to 24	Male		Doing agency work on and off	Yes	2021-07-03 04:45:22 UTC
650993-650984-80984883	Yes	Yes	6 to 11 years	While yawning,While closing eyes tightly							Yes, I currently use assistive technology	Eye-tracking,Button switch,Joystick,Speech		Communication,Mobility,Internet use		Yes	Assistive communication software,“Select” control for eye-tracking or head-tracking,Mobility e.g. wheelchair,Earphones (e.g. volume, change track),Smartphone functions,Internet use	Medic alarm for emergency services, I rely on others to push the button for me once I get their attention	55 to 64	Female	Mnd and ftd	I can use assiated devices but i cant do a lot for myself, my hands are useless ....i live in new zealand just seen the last question sorry	No	2021-07-07 21:51:48 UTC
650993-650984-80985242	Yes	No						No		No	Yes, I currently use assistive technology	Eye-tracking,Joystick		Communication,Mobility		Yes	Assistive communication software,“Select” control for eye-tracking or head-tracking,Mobility e.g. wheelchair,Control a computer,Smartphone functions		65 to 74	Male	Bulbar Onset MND	Project Manager	No	2021-07-07 22:00:12 UTC
650993-650984-80986487	Yes	No						Yes	Whilst yawning,Whilst clenching my teeth for a few seconds,Whilst opening my mouth wide	No	Yes, I currently use assistive technology	Other	Predictable	Communication		Don't know	Assistive communication software,Smartphone functions		65 to 74	Male	Motor Neuron bulbar palsy	Difficulty speaking/retired	No	2021-07-07 23:15:01 UTC
650993-650984-80987036	Yes	No						Yes	Whilst closing my eyelids tightly for a few seconds	No	Yes, I currently use assistive technology	Other	unable to speak so I use text on my phone	Communication		Don't know	Assistive communication software,Mobility e.g. wheelchair,Control a computer,Smartphone functions,Internet use		55 to 64	Male	ALS	Limited movement	No	2021-07-07 23:51:07 UTC
650993-650984-80987901	Yes	Yes	25 to 34 years	While yawning,While opening mouth wide		I can “rumble” in isolation (I.e. without other movements), and found that I could just do it without training					No, I don't currently use, but think I could benefit from assistive technology					Yes	Assistive communication software,Control a computer,Smartphone functions,Internet use		35 to 44	Male	mnd	arm weakness wheelchair bound	Yes	2021-07-08 00:50:58 UTC
650993-650984-80987181	Yes	Yes	75 years or over	While opening mouth wide,In isolation (i.e. I can do it without any other movements)		I noticed that I could “rumble” at the same time as other movements, such as yawning or eye closing etc, and then learnt how to do it in isolation (I.e. without other movements)					Yes, I currently use assistive technology	Eye-tracking,Sound switch,Speech		Communication,Mobility,Controlling a computer,Internet use		Yes	“Select” control for eye-tracking or head-tracking,Mobility e.g. wheelchair,Control your environment,Control a computer,Smartphone functions,Internet use	TV control phone dialing	75 or over	Female	MND	Facial mouse for computer mobility wheelchair	No	2021-07-08 00:51:33 UTC
650993-650984-80987922	Yes	Yes	25 to 34 years	While yawning,While closing eyes tightly,While clenching teeth		I noticed that I could “rumble” at the same time as other movements, such as yawning or eye closing etc, and then learnt how to do it in isolation (I.e. without other movements)					Yes, I currently use assistive technology	Eye-tracking		Communication,Controlling your environment (e.g. light, TV etc),Controlling a computer,Internet use		Yes	Assistive communication software,“Select” control for eye-tracking or head-tracking,Mobility e.g. wheelchair,Control your environment,Control a computer,Earphones (e.g. volume, change track),Smartphone functions,Gaming,Internet use,All of the above		55 to 64	Male	ALS		Yes	2021-07-08 00:57:19 UTC
650993-650984-80988465	Yes	No						No		No	No, I don't currently use, but think I could benefit from assistive technology					Yes	Assistive communication software,Mobility e.g. wheelchair,Hearing aids (e.g. volume control)	..?	65 to 74	Male	MND PLS (15 yrs)	Use walker @ Gym and to toilet Powerchair outdoors	No	2021-07-08 01:36:40 UTC
650993-650984-80988495	Yes	No						No		No	Yes, I currently use assistive technology	Eye-tracking		Communication,Controlling a computer,Internet use		Yes	Assistive communication software,“Select” control for eye-tracking or head-tracking,Mobility e.g. wheelchair,Control a computer,Earphones (e.g. volume, change track),Smartphone functions,Internet use	no	65 to 74	Male	motor neurone	no speech, cant walk, hands/arms limited,	No	2021-07-08 01:39:56 UTC
650993-650984-80988733	Yes	No						Yes	Whilst yawning,Whilst closing my eyelids tightly for a few seconds	No	Yes, I currently use assistive technology	Button switch,Sip & puff switch,Joystick,Sound switch,Other	Voiceover, voice control, amazon alexa, and obi robot.	Communication,Mobility,Controlling your environment (e.g. light, TV etc),Gaming,Internet use,Other	iPhone	Don't know	Mobility e.g. wheelchair,Control your environment,Earphones (e.g. volume, change track),Smartphone functions,Hearing aids (e.g. volume control),All of the above	Eating assistant robots, hospital bed.	18 to 24	Female	MPS Type 1 Hurler, severe spinal compre in the neck.	Writer, advocate, youTube/film fan and gamer	No	2021-07-08 02:44:40 UTC
650993-650984-80989673	Yes	No						No		No	No, I don't currently use, and I don't think I'd benefit from assistive technology					No			55 to 64	Male	ALS (MND)	Office Role	No	2021-07-08 03:13:07 UTC
650993-650984-80990115	Yes	No						No		No	Unsure / don't know					Don't know	Assistive communication software	No idea it’s all foreign to me	75 or over	Female	Speech becoming worse	Retired - still active	No	2021-07-08 04:03:30 UTC
650993-650984-80992262	Yes	No						No		No	No, I don't currently use, but think I could benefit from assistive technology					Don't know	Assistive communication software,“Select” control for eye-tracking or head-tracking,Mobility e.g. wheelchair,Internet use,All of the above		45 to 54	Male	Motor Neurone disease Bulbar onset. I cant walk, cant talk, cant eat. I am on a breathing ventilation machine for the whole day.	Bedridden	Yes	2021-07-08 06:44:42 UTC
650993-650984-80994167	Yes	No						No		No	Yes, I currently use assistive technology	Eye-tracking,Other	keyboard (text to voice)	Communication,Mobility		Yes	Assistive communication software,Mobility e.g. wheelchair,Control your environment		45 to 54	Male	MND	Lawyer	Yes	2021-07-08 07:36:57 UTC
650993-650984-80995053	Yes	No						Yes	Whilst yawning,Whilst opening my mouth wide	No	No, I don't currently use, and I don't think I'd benefit from assistive technology					Don't know	Assistive communication software,“Select” control for eye-tracking or head-tracking,Mobility e.g. wheelchair,Control a computer,Smartphone functions,Internet use	n/a	65 to 74	Male	MND	low limb use/quite inactive/have a power chair/ retired	No	2021-07-08 08:06:10 UTC
650993-650984-81004862	Yes	No						No		No	No, I don't currently use, but think I could benefit from assistive technology					Yes	None of the above	No - my rumbling ability is so limited i dont see this being v helpful to me	65 to 74	Male	MND	retired lawyer	No	2021-07-08 10:46:14 UTC
650993-650984-81093930	Yes	No						No		No	Yes, I currently use assistive technology	Sound switch,Speech		Communication		No			55 to 64	Female	MND	slow mobility cruches/wheelchair	No	2021-07-09 22:31:33 UTC
650993-650984-81116841	Yes	No						No		No	Yes, I currently use assistive technology	Speech		Communication,Internet use		Don't know	Assistive communication software,Mobility e.g. wheelchair,Smartphone functions,Hearing aids (e.g. volume control),Internet use	no	65 to 74	Female	Motor Neuron Disease	Can't talk, eat, drink, weak left side, muscles in neck very weak otherwise okay	No	2021-07-10 23:08:32 UTC
650993-650984-81117549	Yes	No						Yes	Whilst opening my mouth wide	Yes	Unsure / don't know					Don't know	Control a computer,Smartphone functions		75 or over	Male	MND	Retired	No	2021-07-11 00:33:43 UTC
650993-650984-81189073	Yes	No						Yes	Whilst yawning,Whilst closing my eyelids tightly for a few seconds	No	No, I don't currently use, and I don't think I'd benefit from assistive technology					Don't know	None of the above	no	65 to 74	Female	Motor Nueron early stages right hand/arm very weak	Some dificulty in using right hand effectively occupation footcare need to put left hand over right to get enough strength	No	2021-07-13 01:32:56 UTC
650993-650984-81298879	Yes	Yes	6 to 11 years	While yawning,While closing eyes tightly,While clenching teeth,While opening mouth wide,In isolation (i.e. I can do it without any other movements)		I can “rumble” in isolation (I.e. without other movements), and found that I could just do it without training					No, I don't currently use, and I don't think I'd benefit from assistive technology					Yes	Control a computer,Earphones (e.g. volume, change track),Smartphone functions,Gaming,Internet use	It’d be interesting if it could be used to turn on and off certain devices, or create a Morse code type code to communicate	18 to 24	Other	I do not have any diagnosed neurological conditions	I’m a college student	No	2021-07-14 20:38:16 UTC
650993-650984-81300273	Yes	Yes	can't remember	While yawning,While opening mouth wide,In isolation (i.e. I can do it without any other movements)		I noticed that I could “rumble” at the same time as other movements, such as yawning or eye closing etc, and then learnt how to do it in isolation (I.e. without other movements)	I noticed this when I was yawning to equalize the pressure in my ears. (Coming down from elevation). Started with a yawn and tried to simulate swallowing. Rumble starts just before swallowing. Never knew it was unusual to be able to do this. Just a kid trying equalize the pressure in my ears and get them to "pop".				No, I don't currently use, and I don't think I'd benefit from assistive technology					Don't know	None of the above	Not sure. My MS is still in the remitting relapsing phase (thankfully). I think maybe using the rumbling to control hearing aid would be neat.	45 to 54	Female	MS diagnosed in September 2001. Mostly visual symptoms and abnormal MRI.	Cake decorator/bakery clerk.	No	2021-07-14 21:24:26 UTC
650993-650984-81302702	Yes	No						No		No	Yes, I currently use assistive technology	Button switch,Speech		Communication		Yes	Assistive communication software,Hearing aids (e.g. volume control),Internet use		75 or over	Male	MND Bulbar Palsy	Speech and swallowing gone , otherwise normal for listening, physical activities etc	No	2021-07-14 23:03:19 UTC
650993-650984-81303390	Yes	Yes	6 to 11 years	In isolation (i.e. I can do it without any other movements)		I can “rumble” in isolation (I.e. without other movements), and found that I could just do it without training					No, I don't currently use, and I don't think I'd benefit from assistive technology					Yes	Control your environment,Earphones (e.g. volume, change track),Smartphone functions,Gaming,Internet use		35 to 44	Female	I have Clinical Depression and suffer from migraines for 25+ years. I have memory loss associated with a TIA.	Currently a full-time Clinical Research Coordinator.	No	2021-07-14 23:49:05 UTC
650993-650984-81303422	Yes	Yes	12 to 17 years	In isolation (i.e. I can do it without any other movements)		I can “rumble” in isolation (I.e. without other movements), and found that I could just do it without training					No, I don't currently use, and I don't think I'd benefit from assistive technology					Yes	All of the above		18 to 24	Male	ADHD	Student at University	No	2021-07-14 23:52:31 UTC
650993-650984-81305127	Yes	Yes	can't remember	While yawning,While opening mouth wide							No, I don't currently use, and I don't think I'd benefit from assistive technology					Yes	Assistive communication software,Earphones (e.g. volume, change track)		25 to 34	Female	MS	I don't have any impairment due to my condition	No	2021-07-15 02:13:11 UTC
650993-650984-81304643	Yes	Yes	6 to 11 years	In isolation (i.e. I can do it without any other movements)		I can “rumble” in isolation (I.e. without other movements), and found that I could just do it without training					No, I don't currently use, and I don't think I'd benefit from assistive technology					Yes	“Select” control for eye-tracking or head-tracking,Control your environment,Control a computer,Earphones (e.g. volume, change track),Smartphone functions,Gaming,Internet use		25 to 34	Male		Engineering	No	2021-07-15 03:00:29 UTC
650993-650984-81307552	Yes	Yes	Under 6 years	While yawning,While closing eyes tightly,While clenching teeth,While opening mouth wide,In isolation (i.e. I can do it without any other movements),Other	Swallowing	I can “rumble” in isolation (I.e. without other movements), and found that I could just do it without training	Think about wanting to wiggle your ears, but from the inside out. Now take a little pressure from the back of your throat and almost think of pushing it back out your ears to make them wiggle. Initiating this slight pressure should cause a quick rumble inside your ears.				No, I don't currently use, but think I could benefit from assistive technology					Yes	Assistive communication software,Control your environment,Control a computer,Earphones (e.g. volume, change track),Smartphone functions,Hearing aids (e.g. volume control),Gaming,Internet use	Some sort of alert that the person is in distress but can’t speak/be heard - like in panic attacks or selective mutism, or if there is some other loud/overwhelming environment like a concert or loud hospital where the overwhelmed person can rumble to a device to alert a helper that they could use a persons attention/help for a moment. Make it flash a little light on a pin or vibrate a wrist band …	35 to 44	Female	Mild post traumatic brain injury	Home bound due to developing agoraphobia, struggle with deer-in-headlights panic and mutism, independent physically but dependent on others for lifestyle/money/job/can’t work	No	2021-07-15 05:22:53 UTC
650993-650984-81449029	Yes	Yes	6 to 11 years	While yawning,While closing eyes tightly,In isolation (i.e. I can do it without any other movements),Other	Hugging my mom	I can “rumble” in isolation (I.e. without other movements), and found that I could just do it without training	I'm sorry I can't be more useful, but as far as I remember, it's something that I've always been able to do at will.				No, I don't currently use, and I don't think I'd benefit from assistive technology					Yes	Control your environment,Control a computer,Earphones (e.g. volume, change track),Smartphone functions,Gaming,Internet use	Rumbling as communication for yes/no answers	25 to 34	Male			No	2021-07-18 21:53:48 UTC
650993-650984-81655318	Yes	Yes	12 to 17 years	While yawning,While closing eyes tightly							Yes, I currently use assistive technology	Speech		Controlling a computer,Other	tv, mobile phone	Don't know	Assistive communication software,“Select” control for eye-tracking or head-tracking,Mobility e.g. wheelchair,Control your environment,Control a computer,Earphones (e.g. volume, change track),Smartphone functions,Internet use		55 to 64	Male	Motor neuron disease	My upper limbs currently function at approximately 10% with the rest of my body slowly being effected. Anticipated outcome is full paralysis	No	2021-07-23 05:22:56 UTC
650993-650984-81691043	Yes	No						Yes	Whilst opening my mouth wide	Yes	No, I don't currently use, but think I could benefit from assistive technology					Yes	Assistive communication software,“Select” control for eye-tracking or head-tracking,Mobility e.g. wheelchair,Control your environment,Control a computer,Earphones (e.g. volume, change track),Smartphone functions,Hearing aids (e.g. volume control),Cochlear implants (e.g. volume control),Gaming,Internet use,All of the above		55 to 64	Male	MND	Legs don’t work, otherwise all good	No	2021-07-24 02:22:00 UTC
650993-650984-82015201	Yes	Yes	can't remember	While yawning,While closing eyes tightly,While clenching teeth,While opening mouth wide							Unsure / don't know					Yes	Assistive communication software,“Select” control for eye-tracking or head-tracking,Mobility e.g. wheelchair,Control a computer,Internet use		55 to 64	Male	Motor Neuron Disease	Limited upper body limb function	No	2021-08-02 08:22:53 UTC
650993-650984-82458793	Yes	Yes	Under 6 years	While yawning,In isolation (i.e. I can do it without any other movements)		I can “rumble” in isolation (I.e. without other movements), and found that I could just do it without training					No, I don't currently use, but think I could benefit from assistive technology					Yes	Assistive communication software,Control your environment,Control a computer,Earphones (e.g. volume, change track),Smartphone functions,Gaming,Internet use		18 to 24	Male			No	2021-08-13 17:44:51 UTC
650993-650984-82485403	Yes	No						No		No	No, I don't currently use, but think I could benefit from assistive technology					Yes	Assistive communication software		65 to 74	Female	MND	Using a walking framed have affected speech but can still be understood with out assisted technology	No	2021-08-15 03:15:13 UTC
650993-650984-82506015	Yes	Yes	6 to 11 years	While yawning,While closing eyes tightly,While clenching teeth,While opening mouth wide,In isolation (i.e. I can do it without any other movements)		I can “rumble” in isolation (I.e. without other movements), and found that I could just do it without training					No, I don't currently use, and I don't think I'd benefit from assistive technology					Yes	All of the above		18 to 24	Female			No	2021-08-16 05:34:46 UTC
650993-650984-82773219	Yes	No						No		Yes	Unsure / don't know					Don't know	Control a computer,Smartphone functions,Internet use	not sure	55 to 64	Female	MND	can use my limbs.Talking difficulty,swallowing and reduced breathing ability	No	2021-08-24 09:43:02 UTC
650993-650984-82847711	Yes	Yes	can't remember	While yawning							No, I don't currently use, but think I could benefit from assistive technology					Don't know	Assistive communication software,Mobility e.g. wheelchair,Control your environment,Control a computer,Smartphone functions,Internet use		55 to 64	Female	MND	high school teacher	No	2021-08-26 08:39:29 UTC
650993-650984-82923939	Yes	Yes	Under 6 years	While yawning,While closing eyes tightly,While clenching teeth,While opening mouth wide,In isolation (i.e. I can do it without any other movements),Other	press your tongue to the roof of your mouth	I noticed that I could “rumble” at the same time as other movements, such as yawning or eye closing etc, and then learnt how to do it in isolation (I.e. without other movements)	it kind of feels like squeezing your mind.				No, I don't currently use, and I don't think I'd benefit from assistive technology					Yes	“Select” control for eye-tracking or head-tracking,Control your environment,Earphones (e.g. volume, change track),Smartphone functions	you can turn on anything with a button if the patient is good at it the apparatus could differentiate between the right or left ear or less/more pressure on the tensor muscle for volume control. again if they are good at controlling it that is	18 to 24	Other	does adhd count too.	cook	No	2021-08-28 14:16:34 UTC
650993-650984-83188937	Yes	Yes	can't remember	While yawning,While closing eyes tightly,While clenching teeth,While opening mouth wide		I noticed that I could “rumble” at the same time as other movements, such as yawning or eye closing etc, and then learnt how to do it in isolation (I.e. without other movements)					No, I don't currently use, but think I could benefit from assistive technology					No			18 to 24	Male	SMA type 3	studiyng	No	2021-09-06 20:28:58 UTC
650993-650984-83242508	Yes	No						Yes	Whilst yawning,Whilst clenching my teeth for a few seconds,Whilst opening my mouth wide	No	Yes, I currently use assistive technology	Button switch,Joystick		Mobility,Controlling a computer,Gaming,Internet use		Yes	All of the above	I think it would be good for turning something on and off but I don't necessarily know that you could use it accurately. It could be tiresome to constantly be making the rumble occur so it would act like a button switch.	18 to 24	Male	Spinal Muscular Atrophy Type 1	I have a little bit of strength in the fingers of my right hand and pretty reasonable strength in my left arm. I mainly use my left arm / hand to accomplish everything throughout the day.	No	2021-09-08 09:30:19 UTC
650993-650984-83252061	Yes	Yes	35 to 44 years	While yawning,While clenching teeth,While opening mouth wide		I noticed that I could “rumble” at the same time as other movements, such as yawning or eye closing etc, and then learnt how to do it in isolation (I.e. without other movements)					No, I don't currently use, but think I could benefit from assistive technology					Yes	Assistive communication software,“Select” control for eye-tracking or head-tracking,Mobility e.g. wheelchair,Control your environment,Smartphone functions,Internet use,All of the above		35 to 44	Male	Mnd	Loss of upper body strength, voice and swallowing deficiencies	Yes	2021-09-08 12:36:28 UTC
650993-650984-83274809	Yes	Yes	6 to 11 years	In isolation (i.e. I can do it without any other movements)		I can “rumble” in isolation (I.e. without other movements), and found that I could just do it without training	Sometimes as a kid I would pull my jaw up and back without my teeth touching, I was a weird kid that stuff like this a lot. While doing that I noticed the rumble sounds and just found out how to produce the sound without moving my jaw. I visualize that I'm "pulling" the muscle into my head from my ears, if that makes sense				No, I don't currently use, and I don't think I'd benefit from assistive technology					Yes	Assistive communication software,“Select” control for eye-tracking or head-tracking,Mobility e.g. wheelchair,Control your environment,Control a computer,Earphones (e.g. volume, change track),Smartphone functions,Hearing aids (e.g. volume control),Cochlear implants (e.g. volume control),Gaming,Internet use,All of the above	N/A	18 to 24	Male	N/A	Retail/ pharmacy technician	No	2021-09-09 06:18:27 UTC
650993-650984-83308702	Yes	Yes	12 to 17 years	In isolation (i.e. I can do it without any other movements)		I can “rumble” in isolation (I.e. without other movements), and found that I could just do it without training	When i was a child i tried to make a really mad looking face so i flexed all the muscles in my face and sudently i heard a rumbling noise so i repeated it and saw that i didn't need to make a mad face to do it.				No, I don't currently use, and I don't think I'd benefit from assistive technology					Yes	Control a computer,Earphones (e.g. volume, change track),Smartphone functions,Gaming,Internet use	Nothing comes to mind but there could be other uses as well	Under 18	Male		I can "rumble" when ever i want	No	2021-09-09 16:53:20 UTC
650993-650984-83312100	Yes	Yes	can't remember	While yawning,While closing eyes tightly,In isolation (i.e. I can do it without any other movements)		I can “rumble” in isolation (I.e. without other movements), and found that I could just do it without training					No, I don't currently use, but think I could benefit from assistive technology					Yes	Assistive communication software,“Select” control for eye-tracking or head-tracking,Mobility e.g. wheelchair,Smartphone functions		45 to 54	Male	Motor neurone disease	Left arm weekends	Yes	2021-09-09 18:31:43 UTC
650993-650984-83593204	Yes	Yes	Under 6 years	In isolation (i.e. I can do it without any other movements)		I can “rumble” in isolation (I.e. without other movements), and found that I could just do it without training	Ever since I can remember I can just click it on and off I don’t need to do anything physically like closing my eyes, yawning or focusing on the space between my ear.				No, I don't currently use, and I don't think I'd benefit from assistive technology					Yes	All of the above	I honestly can’t think of any	18 to 24	Male		Porter	No	2021-09-17 04:54:35 UTC
650993-650984-83803950	Yes	Yes	Under 6 years	While yawning,While closing eyes tightly,While clenching teeth,While opening mouth wide,In isolation (i.e. I can do it without any other movements)		I can “rumble” in isolation (I.e. without other movements), and found that I could just do it without training	It started with a feeling that I was adding some kind of pressure to the top and sides of my brain. I concentrated on that sensation. I can rumble without movements or with movements.				Unsure / don't know					Don't know	All of the above		18 to 24	Female			No	2021-09-22 11:23:11 UTC
650993-650984-83834177	Yes	No						No		No	Yes, I currently use assistive technology	Eye-tracking		Communication,Controlling your environment (e.g. light, TV etc),Controlling a computer,Internet use		Yes	Assistive communication software,“Select” control for eye-tracking or head-tracking,Mobility e.g. wheelchair,Control your environment,Control a computer,Smartphone functions,Internet use	photoshop cad/cam flowcode grid3	55 to 64	Male	final stage mnd	head movement only. engineer	No	2021-09-22 21:08:28 UTC
650993-650984-83951095	Yes	Yes	6 to 11 years	While yawning,In isolation (i.e. I can do it without any other movements)		I can “rumble” in isolation (I.e. without other movements), and found that I could just do it without training					No, I don't currently use, and I don't think I'd benefit from assistive technology					Don't know	Assistive communication software,“Select” control for eye-tracking or head-tracking,Control your environment,Earphones (e.g. volume, change track),Hearing aids (e.g. volume control),Cochlear implants (e.g. volume control)	It would be helpful for selecting buttons on a screen with eye or head-tracking software. It could also be helpful for controlling volume on cochlear implants and hearing aids.	18 to 24	Male			No	2021-09-26 04:25:47 UTC
650993-650984-84144419	Yes	Yes	18 to 24 years	While yawning							Yes, I currently use assistive technology	Other	Onscreen virtual keyboard	Communication,Controlling a computer,Gaming,Internet use		Yes	All of the above		35 to 44	Male	MND	Weakness in arms and hand but still able to use a mouse	No	2021-09-30 07:15:21 UTC
650993-650984-84321069	Yes	Yes	55 to 64 years	While yawning		I can “rumble” in isolation (I.e. without other movements), and found that I could just do it without training					Yes, I currently use assistive technology	Eye-tracking		Communication		Yes	Assistive communication software		55 to 64	Male			Yes	2021-10-04 15:39:56 UTC
650993-650984-85136209	Yes	Yes	6 to 11 years	While yawning,While closing eyes tightly,While opening mouth wide,In isolation (i.e. I can do it without any other movements)		I can “rumble” in isolation (I.e. without other movements), and found that I could just do it without training	It came naturally, I can just "flex" the muscle and cause the rumbling without moving my face.				No, I don't currently use, and I don't think I'd benefit from assistive technology					Don't know	“Select” control for eye-tracking or head-tracking,Control your environment,Control a computer,Earphones (e.g. volume, change track),Smartphone functions,Gaming,Internet use		25 to 34	Male		Senior Linux engineer	No	2021-10-24 06:27:27 UTC
650993-650984-85272826	Yes	No						No		No	Yes, I currently use assistive technology	Speech,Other	pump for clearing mouth, CPAP machine for sleeping, humidifier for mucus	Communication,Other	throat and breathing	Don't know	Assistive communication software	Don't know	65 to 74	Female	MND Bulbar	Retired issues with swallowing, speaking and breathing	No	2021-10-27 03:43:43 UTC
650993-650984-85502186	Yes	Yes	Under 6 years	In isolation (i.e. I can do it without any other movements)		I can “rumble” in isolation (I.e. without other movements), and found that I could just do it without training	I learned while trying to learn to wiggle my ears as a child. It's a muscle-tensing sensation vs a push.				No, I don't currently use, and I don't think I'd benefit from assistive technology					Yes	“Select” control for eye-tracking or head-tracking,Control your environment,Control a computer,Earphones (e.g. volume, change track),Smartphone functions,Gaming,Internet use	Emergency call	35 to 44	Male	ADHD, migraines, primary stabbing headaches, occipital neuralgia	Unimpaired / call center management.	No	2021-11-02 13:00:34 UTC
650993-650984-85599383	Yes	Yes	6 to 11 years	While yawning,While closing eyes tightly,While opening mouth wide							No, I don't currently use, and I don't think I'd benefit from assistive technology					Don't know	All of the above		18 to 24	Male	Muscular Dystrophy with signs of other conditions (do not know all of these)	I am mostly impacted in the lower half of my body, I do not actively have any problems communicating as a result of my condition	No	2021-11-04 00:22:51 UTC
650993-650984-85967111	Yes	Yes	Under 6 years	While yawning,In isolation (i.e. I can do it without any other movements)		I can “rumble” in isolation (I.e. without other movements), and found that I could just do it without training					No, I don't currently use, and I don't think I'd benefit from assistive technology					Don't know	Earphones (e.g. volume, change track)		18 to 24	Female		Architectural Assistant	Yes	2021-11-11 16:32:09 UTC
650993-650984-85995808	Yes	Yes	12 to 17 years	While yawning,While closing eyes tightly,While clenching teeth,While opening mouth wide,In isolation (i.e. I can do it without any other movements)		I noticed that I could “rumble” at the same time as other movements, such as yawning or eye closing etc, and then learnt how to do it in isolation (I.e. without other movements)					No, I don't currently use, and I don't think I'd benefit from assistive technology					Yes	Assistive communication software,“Select” control for eye-tracking or head-tracking		25 to 34	Male		Apprenticeship	No	2021-11-12 00:00:46 UTC
650993-650984-85999509	Yes	Yes	can't remember	While yawning,While closing eyes tightly,In isolation (i.e. I can do it without any other movements)		I can “rumble” in isolation (I.e. without other movements), and found that I could just do it without training					No, I don't currently use, and I don't think I'd benefit from assistive technology					Don't know	Assistive communication software,“Select” control for eye-tracking or head-tracking		25 to 34	Male		Consultant	No	2021-11-12 06:27:19 UTC
650993-650984-86197315	Yes	No						Yes	Whilst clenching my teeth for a few seconds	No	Unsure / don't know					Don't know	All of the above		55 to 64	Male	severe stroke survivor	Retired Military, volunteer PPIE	No	2021-11-16 15:04:41 UTC
650993-650984-86740591	Yes	Yes	Under 6 years	While yawning,While closing eyes tightly,While clenching teeth,In isolation (i.e. I can do it without any other movements)		I can “rumble” in isolation (I.e. without other movements), and found that I could just do it without training					No, I don't currently use, and I don't think I'd benefit from assistive technology					Yes	Control a computer,Earphones (e.g. volume, change track),Smartphone functions,Gaming,Internet use		18 to 24	Male		College student	No	2021-11-27 07:43:32 UTC
650993-650984-87275667	Yes	No						No		No	No, I don't currently use, and I don't think I'd benefit from assistive technology					Don't know	None of the above		55 to 64	Male	MOTOR NEURONE DISEASE	FULL ABILITY BUT SUBJECT TO FATIGUE	Yes	2021-12-08 11:11:57 UTC
650993-650984-87367356	Yes	Yes	18 to 24 years	In isolation (i.e. I can do it without any other movements)		I can “rumble” in isolation (I.e. without other movements), and found that I could just do it without training					Yes, I currently use assistive technology	Eye-tracking,Button switch		Communication,Controlling your environment (e.g. light, TV etc),Other	Internet is on Grid 3 but don't use it for accessing.	Yes	Assistive communication software,Mobility e.g. wheelchair,Control your environment,Control a computer,Earphones (e.g. volume, change track),Smartphone functions,Internet use		25 to 34	Female	B S Stroke. Paralysed from neck down, cannot eat, drink or speak		Yes	2021-12-09 16:54:23 UTC
650993-650984-87613239	Yes	Yes	6 to 11 years	While yawning,In isolation (i.e. I can do it without any other movements),Other	Raising Eyebrows and Squinting	I can “rumble” in isolation (I.e. without other movements), and found that I could just do it without training	Yawn really hard, and bring just your facial expression back to normal. Keep your ears "flexed" and gradually relax the muscles that surround your head (like the ones keeping your ears up) until the only muscle flexed is the one causing the rumble.				No, I don't currently use, and I don't think I'd benefit from assistive technology					Don't know	Assistive communication software,Smartphone functions	Since it can be learned to flex the muscle at different strengths, any control with an analog signal might be beneficial to those who cannot use those controls.	18 to 24	Male		Student	No	2021-12-15 10:07:16 UTC
650993-650984-87708228	Yes	Yes	can't remember	While yawning,While closing eyes tightly,While opening mouth wide							Unsure / don't know					Don't know	Mobility e.g. wheelchair,Control a computer,Smartphone functions,Internet use		65 to 74	Female	MND	Fully mobile and active.Retired	No	2021-12-16 22:35:19 UTC
	221

## Sheet: Over18, neurological condition 
Unique Response Number	1. Are you willing to continue and participate in this survey?	2. Now that you've read the description above, have you previously been aware of "rumbling" as something you experience?	3. Approximately what age were you when you became aware of the "rumbling"/ fluttering/ muffling or dampening sensation or noise?	4. In what situations did you notice the "rumbling"/ fluttering/ muffling sensations or sounds? (Check all that apply)	4.a. If you selected Other, please specify:	5. If you already knew you could “rumble” in isolation (i.e. without any other movements/ such as yawning etc) please describe how you learned to “rumble” in isolation (please select one answer):	6. If you learned how to “rumble” in isolation (i.e. without any other movement/ yawning etc), please describe below how you learned this, as if you were training another person to do it?	7. If you are able, please try the following movements one at a time (Yawning, Closing your eyelids tightly for a few seconds, Clenching your teeth for a few seconds, Opening your mouth wide). Concentrate on any effect that you notice in your ears. We are interested in “rumbling”, and not an “equalisation” effect, nor hearing a brief “click" sound. Did you feel the "rumbling" sensation with any o…	7.a. If you did, which action (or actions) brought on the rumbling sensation? (please tick all that apply).	8. Please would you try making the "rumbling" sensation without doing any of the movements previously tried? Can you still do it?	9. Do you currently use, or feel you would benefit from assistive technology (electronic devices for communication or controlling your mobility or environment)?	10. Which assistive technology devices or methods do you currently use (Please select all that apply)?	10.a. If you selected Other, please specify:	11. If you currently use assistive technology, which activities do you use them for (Please select all that apply)?	11.a. If you selected Other, please specify:	12. Would you be interested in controlling any device or technology, from an earphone or hearing-aid, by ear “rumbling”?	13. What device or function or application would you wish to control from an earphone or hearing aids by ear “rumbling” (please select all that apply)?:	14. Is there any other function, device or application that you can suggest would benefit from being controlled by an ear “rumble” from an earphone or hearing-aid?	15. What is your age?	16. What is your gender?	17. If you have a neurological condition, please would you describe your condition (if you are willing to share this).	18. Please would you describe your current ability/ activity or occupation (if you are willing to share this)?	19. If you are in the UK and close to Bath, would you be interested in taking part in further research on this topic? Researchers at the University of Bath are interested to find out more about how and when this muscle moves in a small sample of those who have completed the survey. You would need to come to the University of Bath for around 1 hour to perform these movements again with a small cam…	CompletionDate
650993-650984-78342559	Yes	No						No		No	Yes, I currently use assistive technology	Button switch		Controlling a computer		No			45 to 54	Female	ALS	wheelchair bound but very active with patient advocacy and research		2021-05-17 22:43:54 UTC
650993-650984-80077697	Yes	No						Yes	Whilst closing my eyelids tightly for a few seconds,Whilst clenching my teeth for a few seconds	No	Yes, I currently use assistive technology	Eye-tracking		Communication,Controlling your environment (e.g. light, TV etc),Controlling a computer,Gaming,Internet use		No			45 to 54	Male	als	total helpless	No	2021-06-19 14:12:45 UTC
650993-650984-80079101	Yes	Yes	6 to 11 years	While yawning,While closing eyes tightly							Yes, I currently use assistive technology	Joystick,Speech,Other	accessibility options on computer, mouse sensitivity settings, etc	Communication,Mobility,Controlling your environment (e.g. light, TV etc),Controlling a computer		Yes	Assistive communication software,Mobility e.g. wheelchair,Control your environment,Control a computer,Smartphone functions,Gaming,Internet use		45 to 54	Male	ALS		No	2021-06-19 15:07:57 UTC
650993-650984-80188063	Yes	Yes	45 to 54 years	While yawning							No, I don't currently use, but think I could benefit from assistive technology					Yes	Assistive communication software,“Select” control for eye-tracking or head-tracking,Control your environment,Control a computer,Internet use,All of the above		45 to 54	Male	als	engineer	No	2021-06-21 22:30:00 UTC
650993-650984-75365365	Yes	No						No		No	No, I don't currently use, but think I could benefit from assistive technology					Yes	Assistive communication software,“Select” control for eye-tracking or head-tracking,Mobility e.g. wheelchair,Control your environment,Control a computer,Earphones (e.g. volume, change track),Internet use		55 to 64	Female	ALS	Education		2021-03-27 16:24:25 UTC
650993-650984-80987036	Yes	No						Yes	Whilst closing my eyelids tightly for a few seconds	No	Yes, I currently use assistive technology	Other	unable to speak so I use text on my phone	Communication		Don't know	Assistive communication software,Mobility e.g. wheelchair,Control a computer,Smartphone functions,Internet use		55 to 64	Male	ALS	Limited movement	No	2021-07-07 23:51:07 UTC
650993-650984-80987922	Yes	Yes	25 to 34 years	While yawning,While closing eyes tightly,While clenching teeth		I noticed that I could “rumble” at the same time as other movements, such as yawning or eye closing etc, and then learnt how to do it in isolation (I.e. without other movements)					Yes, I currently use assistive technology	Eye-tracking		Communication,Controlling your environment (e.g. light, TV etc),Controlling a computer,Internet use		Yes	Assistive communication software,“Select” control for eye-tracking or head-tracking,Mobility e.g. wheelchair,Control your environment,Control a computer,Earphones (e.g. volume, change track),Smartphone functions,Gaming,Internet use,All of the above		55 to 64	Male	ALS		Yes	2021-07-08 00:57:19 UTC
650993-650984-80989673	Yes	No						No		No	No, I don't currently use, and I don't think I'd benefit from assistive technology					No			55 to 64	Male	ALS (MND)	Office Role	No	2021-07-08 03:13:07 UTC
650993-650984-66878205	Yes	No						No		No	No, I don't currently use, but think I could benefit from assistive technology					Yes	Assistive communication software,“Select” control for eye-tracking or head-tracking,Control a computer,Smartphone functions,Internet use		55 to 64	Male	ALS flail limb	Hands failing, no grip, finger extension low, claw hand , I work with computer		2020-10-27 17:36:08 UTC
650993-650984-70336477	Yes	No						No		No	Yes, I currently use assistive technology	Eye-tracking,Speech		Communication,Controlling your environment (e.g. light, TV etc),Controlling a computer,Internet use		Yes	Assistive communication software,“Select” control for eye-tracking or head-tracking,Control your environment,Control a computer,Earphones (e.g. volume, change track),Smartphone functions,Internet use		45 to 54	Female	ALS MND	wheelchair bound non mobile arms and legs tube feed slurred speech		2021-01-10 14:30:02 UTC
650993-650984-66868535	Yes	No						No		No	Yes, I currently use assistive technology	Eye-tracking		Communication,Controlling your environment (e.g. light, TV etc),Internet use		No			45 to 54	Female	ALS/MND	Totally dependent		2020-10-27 14:42:05 UTC
650993-650984-87367356	Yes	Yes	18 to 24 years	In isolation (i.e. I can do it without any other movements)		I can “rumble” in isolation (I.e. without other movements), and found that I could just do it without training					Yes, I currently use assistive technology	Eye-tracking,Button switch		Communication,Controlling your environment (e.g. light, TV etc),Other	Internet is on Grid 3 but don't use it for accessing.	Yes	Assistive communication software,Mobility e.g. wheelchair,Control your environment,Control a computer,Earphones (e.g. volume, change track),Smartphone functions,Internet use		25 to 34	Female	B S Stroke. Paralysed from neck down, cannot eat, drink or speak		Yes	2021-12-09 16:54:23 UTC
650993-650984-67165361	Yes	No						No		No	Unsure / don't know					Don't know	None of the above		65 to 74	Female	Bulbar	Reception a&e		2020-11-03 15:31:46 UTC
650993-650984-66874739	Yes	Yes	65 to 74 years	While yawning		I noticed that I could “rumble” at the same time as other movements, such as yawning or eye closing etc, and then learnt how to do it in isolation (I.e. without other movements)					No, I don't currently use, but think I could benefit from assistive technology					Yes	Assistive communication software,“Select” control for eye-tracking or head-tracking,Mobility e.g. wheelchair,Control your environment,Control a computer,Earphones (e.g. volume, change track),Smartphone functions,Hearing aids (e.g. volume control),Gaming,Internet use		65 to 74	Male	Bulbar als	Bookkeeper		2020-10-27 16:31:26 UTC
650993-650984-66869730	Yes	Yes	can't remember	While yawning,While opening mouth wide							No, I don't currently use, but think I could benefit from assistive technology					Yes	Assistive communication software,“Select” control for eye-tracking or head-tracking,Mobility e.g. wheelchair,Control your environment,Control a computer,Earphones (e.g. volume, change track),Smartphone functions,Cochlear implants (e.g. volume control),Gaming,All of the above		55 to 64	Male	Bulbar MND/ASL	Retired due to ill health		2020-10-27 14:59:34 UTC
650993-650984-80985242	Yes	No						No		No	Yes, I currently use assistive technology	Eye-tracking,Joystick		Communication,Mobility		Yes	Assistive communication software,“Select” control for eye-tracking or head-tracking,Mobility e.g. wheelchair,Control a computer,Smartphone functions		65 to 74	Male	Bulbar Onset MND	Project Manager	No	2021-07-07 22:00:12 UTC
650993-650984-67156347	Yes	No						No		No	Yes, I currently use assistive technology	Eye-tracking,Sound switch,Speech		Communication,Mobility,Controlling your environment (e.g. light, TV etc),Gaming,Internet use		Yes	Assistive communication software,“Select” control for eye-tracking or head-tracking,Mobility e.g. wheelchair,Control your environment,Control a computer,Earphones (e.g. volume, change track),Smartphone functions,Hearing aids (e.g. volume control),Cochlear implants (e.g. volume control),Gaming,Internet use,All of the above	There no rubble in my ears	65 to 74	Male	Bulbous	Retired		2020-11-03 14:04:42 UTC
650993-650984-78633148	Yes	Yes	6 to 11 years	While yawning,While closing eyes tightly,While opening mouth wide,In isolation (i.e. I can do it without any other movements)		I can “rumble” in isolation (I.e. without other movements), and found that I could just do it without training	Just by pulling out faces when I move my jaw among other things				Yes, I currently use assistive technology	Speech,Other	Phone apps to control environmental products e.g. lights, radio. Voice dictation software for computer/phone	Communication,Controlling your environment (e.g. light, TV etc)		Yes	Assistive communication software,Control your environment,Earphones (e.g. volume, change track),Smartphone functions,Gaming,Internet use	Can't think of any at the moment but sure I will at some point	55 to 64	Male	C4/5 quadriplegic from spinal cord injury.	Full-time wheelchair user. No grip in hands but have arm movement		2021-05-22 14:32:22 UTC
650993-650984-77646211	Yes	Yes	18 to 24 years	While yawning		I noticed that I could “rumble” at the same time as other movements, such as yawning or eye closing etc, and then learnt how to do it in isolation (I.e. without other movements)					No, I don't currently use, but think I could benefit from assistive technology					Don't know	Control a computer		18 to 24	Female	Cerebral Palsy	Student		2021-05-05 19:01:03 UTC
650993-650984-78038198	Yes	Yes	Under 6 years	While yawning,While closing eyes tightly,While clenching teeth,While opening mouth wide,In isolation (i.e. I can do it without any other movements)		I can “rumble” in isolation (I.e. without other movements), and found that I could just do it without training					No, I don't currently use, but think I could benefit from assistive technology					Don't know	Assistive communication software,Control a computer,Smartphone functions,Internet use		45 to 54	Male	Cervical spinal injury	Unemployed		2021-05-12 12:54:34 UTC
650993-650984-78017421	Yes	Yes	25 to 34 years	Other	I have never really purposely paid attention to this until now.	I can “rumble” in isolation (I.e. without other movements), and found that I could just do it without training	yawning mainly				Yes, I currently use assistive technology	Speech,Other	Headmouse, Alexa. Siri	Communication,Mobility,Controlling your environment (e.g. light, TV etc),Controlling a computer,Gaming,Internet use		Don't know	All of the above	I don't feel that I know enough about the "earswitch" to give solid recommendation, the equipment I use already may be better suited for me.	25 to 34	Male	critical care polyneuropathy	unable to move from the shoulders down		2021-05-12 09:36:40 UTC
650993-650984-77987060	Yes	Yes	25 to 34 years	While closing eyes tightly,While opening mouth wide,In isolation (i.e. I can do it without any other movements)		I can “rumble” in isolation (I.e. without other movements), and found that I could just do it without training	I’m not sure how I learned it just happened and then I discovered that I can just do it				No, I don't currently use, but think I could benefit from assistive technology					Don't know	Control your environment,Earphones (e.g. volume, change track),Smartphone functions	Can’t think of any	55 to 64	Female	Degenerative spinal disease	Limited but mobile with a stick		2021-05-11 18:00:55 UTC
650993-650984-80078045	Yes	Yes	12 to 17 years	While yawning,In isolation (i.e. I can do it without any other movements)		I can “rumble” in isolation (I.e. without other movements), and found that I could just do it without training	I didn’t really learn it, I’ve just always been able to I guess				Unsure / don't know					Don't know	None of the above	Not that I can think of right now	25 to 34	Female	Dysautonomia	Student	No	2021-06-19 14:22:56 UTC
650993-650984-83834177	Yes	No						No		No	Yes, I currently use assistive technology	Eye-tracking		Communication,Controlling your environment (e.g. light, TV etc),Controlling a computer,Internet use		Yes	Assistive communication software,“Select” control for eye-tracking or head-tracking,Mobility e.g. wheelchair,Control your environment,Control a computer,Smartphone functions,Internet use	photoshop cad/cam flowcode grid3	55 to 64	Male	final stage mnd	head movement only. engineer	No	2021-09-22 21:08:28 UTC
650993-650984-77725020	Yes	Yes	6 to 11 years	While yawning,In isolation (i.e. I can do it without any other movements)		I can “rumble” in isolation (I.e. without other movements), and found that I could just do it without training	For me it feels like I am flexing a muscle on my cheek. Draw a line from the outer corner of your eye to your earlobe and roughly in the middle is the spot. Ive been trying to rumble individual ears alone and I focus on that spot. I put my finger on that spot and try to focus tension on one ear only. I have to flex my jaw to do so open close etc. It’s hard for me to isolate and not do a full rumb…				No, I don't currently use, but think I could benefit from assistive technology					Yes	All of the above	No sorry. I didn’t even think anything could be used with rumbling besides protecting your ears from loud sounds.	45 to 54	Female	Fybromyalgia and an unknown short term memory issue, I forgot the fancy name.	Not working, mostly homebound		2021-05-06 22:35:00 UTC
650993-650984-67201274	Yes	No						No		No	No, I don't currently use, and I don't think I'd benefit from assistive technology					No			75 or over	Male	I have motor neurone disease	I use elbow crutches to get around and have a stair lift as unable to use stairs with out assistance, still reasonable mobile with a mobility car		2020-11-04 10:34:51 UTC
650993-650984-78022550	Yes	Yes	55 to 64 years	In isolation (i.e. I can do it without any other movements)		I can “rumble” in isolation (I.e. without other movements), and found that I could just do it without training	I saw a news item on points west describing the sensation and found that I could achieve it in my left ear. I have been able to wiggle my ears for many years and this may be why I have some control in that area				Yes, I currently use assistive technology	Speech,Other	IPad and iPhone Head tracking	Communication,Controlling your environment (e.g. light, TV etc),Controlling a computer,Gaming,Internet use,Other	Typing either with a tracking or with voice control	Yes	“Select” control for eye-tracking or head-tracking,Control a computer,Smartphone functions,Internet use		55 to 64	Male	I have progressive multiple sclerosis and I have no use of my legs arms or hands	I do not work but I use and iPad in the mornings to play a couple of games and to check Home automation some of which I have programmed myself. Are use the iPad to do a crossword with a friend at lunchtime using screen sharing. I then use the iPhone to control the television in the afternoon		2021-05-12 10:26:34 UTC
650993-650984-81307552	Yes	Yes	Under 6 years	While yawning,While closing eyes tightly,While clenching teeth,While opening mouth wide,In isolation (i.e. I can do it without any other movements),Other	Swallowing	I can “rumble” in isolation (I.e. without other movements), and found that I could just do it without training	Think about wanting to wiggle your ears, but from the inside out. Now take a little pressure from the back of your throat and almost think of pushing it back out your ears to make them wiggle. Initiating this slight pressure should cause a quick rumble inside your ears.				No, I don't currently use, but think I could benefit from assistive technology					Yes	Assistive communication software,Control your environment,Control a computer,Earphones (e.g. volume, change track),Smartphone functions,Hearing aids (e.g. volume control),Gaming,Internet use	Some sort of alert that the person is in distress but can’t speak/be heard - like in panic attacks or selective mutism, or if there is some other loud/overwhelming environment like a concert or loud hospital where the overwhelmed person can rumble to a device to alert a helper that they could use a persons attention/help for a moment. Make it flash a little light on a pin or vibrate a wrist band …	35 to 44	Female	Mild post traumatic brain injury	Home bound due to developing agoraphobia, struggle with deer-in-headlights panic and mutism, independent physically but dependent on others for lifestyle/money/job/can’t work	No	2021-07-15 05:22:53 UTC
650993-650984-67314101	Yes	Yes	can't remember	While yawning							No, I don't currently use, and I don't think I'd benefit from assistive technology					Yes	All of the above		35 to 44	Male	MND	clinical psychologist still working full time		2020-11-06 12:33:00 UTC
650993-650984-80987901	Yes	Yes	25 to 34 years	While yawning,While opening mouth wide		I can “rumble” in isolation (I.e. without other movements), and found that I could just do it without training					No, I don't currently use, but think I could benefit from assistive technology					Yes	Assistive communication software,Control a computer,Smartphone functions,Internet use		35 to 44	Male	mnd	arm weakness wheelchair bound	Yes	2021-07-08 00:50:58 UTC
650993-650984-83252061	Yes	Yes	35 to 44 years	While yawning,While clenching teeth,While opening mouth wide		I noticed that I could “rumble” at the same time as other movements, such as yawning or eye closing etc, and then learnt how to do it in isolation (I.e. without other movements)					No, I don't currently use, but think I could benefit from assistive technology					Yes	Assistive communication software,“Select” control for eye-tracking or head-tracking,Mobility e.g. wheelchair,Control your environment,Smartphone functions,Internet use,All of the above		35 to 44	Male	Mnd	Loss of upper body strength, voice and swallowing deficiencies	Yes	2021-09-08 12:36:28 UTC
650993-650984-84144419	Yes	Yes	18 to 24 years	While yawning							Yes, I currently use assistive technology	Other	Onscreen virtual keyboard	Communication,Controlling a computer,Gaming,Internet use		Yes	All of the above		35 to 44	Male	MND	Weakness in arms and hand but still able to use a mouse	No	2021-09-30 07:15:21 UTC
650993-650984-67151021	Yes	No						No		No	No, I don't currently use, but think I could benefit from assistive technology					Yes	Mobility e.g. wheelchair,Control your environment,Control a computer,Smartphone functions,Gaming,Internet use	No	45 to 54	Male	Mnd	Wheelchair bound, all other fucrion including cognitive are fully operational		2020-11-03 12:39:45 UTC
650993-650984-67238557	Yes	No						No		No	Unsure / don't know					Don't know	None of the above		45 to 54	Female	Mnd	Chef		2020-11-04 22:09:49 UTC
650993-650984-67897115	Yes	No						Yes	Whilst yawning,Whilst closing my eyelids tightly for a few seconds,Whilst clenching my teeth for a few seconds,Whilst opening my mouth wide	Yes	No, I don't currently use, and I don't think I'd benefit from assistive technology					Don't know	Assistive communication software,“Select” control for eye-tracking or head-tracking,Mobility e.g. wheelchair,Control a computer,Earphones (e.g. volume, change track),Smartphone functions,Internet use		45 to 54	Female	MND	Recently diagnosed- legs and hands affectrd		2020-11-17 18:18:10 UTC
650993-650984-70404191	Yes	No						No		No	No, I don't currently use, but think I could benefit from assistive technology					No			45 to 54	Male	MND	50% manual capability. Dentist-ceased work		2021-01-11 18:09:12 UTC
650993-650984-72942171	Yes	No						Yes	Whilst clenching my teeth for a few seconds	No	Unsure / don't know					Don't know	All of the above		45 to 54	Female	MND	I am newly diagnosed and can still move at the moment		2021-02-22 10:05:47 UTC
650993-650984-75359549	Yes	Yes	18 to 24 years	While yawning,While opening mouth wide,In isolation (i.e. I can do it without any other movements)		I learnt how to rumble in isolation (I.e. without other movements) from someone else (either personally or on the internet).					Yes, I currently use assistive technology	Other	Typing voice app	Communication		Yes	Assistive communication software		45 to 54	Female	Mnd	Senior manager social media		2021-03-27 13:31:16 UTC
650993-650984-78846521	Yes	Yes	6 to 11 years	While yawning							No, I don't currently use, but think I could benefit from assistive technology					Yes	Control your environment,Control a computer,Smartphone functions,Internet use	TV remote	45 to 54	Male	MND	Disabled		2021-05-26 13:58:53 UTC
650993-650984-80380787	Yes	Yes	can't remember	While yawning,While closing eyes tightly,While opening mouth wide,In isolation (i.e. I can do it without any other movements)		I noticed that I could “rumble” at the same time as other movements, such as yawning or eye closing etc, and then learnt how to do it in isolation (I.e. without other movements)	depress tongue slightly				Yes, I currently use assistive technology	Eye-tracking,Button switch		Communication,Mobility,Controlling a computer		Yes	Assistive communication software,“Select” control for eye-tracking or head-tracking,Mobility e.g. wheelchair,Control your environment,Control a computer,Smartphone functions	Sound amplifier	45 to 54	Female	MND	Research Advisor MND New Zealand	No	2021-06-24 21:41:54 UTC
650993-650984-80994167	Yes	No						No		No	Yes, I currently use assistive technology	Eye-tracking,Other	keyboard (text to voice)	Communication,Mobility		Yes	Assistive communication software,Mobility e.g. wheelchair,Control your environment		45 to 54	Male	MND	Lawyer	Yes	2021-07-08 07:36:57 UTC
650993-650984-66926933	Yes	No						No		No	Yes, I currently use assistive technology	Joystick		Communication,Mobility,Controlling your environment (e.g. light, TV etc),Controlling a computer		Don't know	Assistive communication software,Control your environment,Control a computer,Earphones (e.g. volume, change track),Smartphone functions,Internet use		55 to 64	Male	mnd	retired poor speech, respiration and limb function		2020-10-28 16:59:28 UTC
650993-650984-66940205	Yes	Yes	can't remember	While yawning							Yes, I currently use assistive technology	Speech,Other	GRID 3	Communication,Controlling your environment (e.g. light, TV etc)		No			55 to 64	Male	MND	BEDBOUND IT ENGINEER		2020-10-28 23:39:25 UTC
650993-650984-67036747	Yes	Yes	18 to 24 years	Other	constantly - I have bad tinnitus						No, I don't currently use, but think I could benefit from assistive technology					No			55 to 64	Male	MND			2020-10-30 19:42:57 UTC
650993-650984-67063195	Yes	No						No		No	No, I don't currently use, and I don't think I'd benefit from assistive technology					No			55 to 64	Male	Mnd	Software engineer & I can still use a keyboard and mouse		2020-11-01 13:04:10 UTC
650993-650984-67291552	Yes	Yes	35 to 44 years	While yawning,While closing eyes tightly							Unsure / don't know					Yes	All of the above	Using a VR head set, please follow on. I know you may be able to the PC screen. Self = Sensors controlling handsets and for you a K/B & mouse, but there's no privacy ie: everyone can see. With VR only, then only participants see (after monitor is switched off thus leaving privacy of sensitive material, documents etc) so nobody can take notes, if interviewing patient ie: having a sensitive convers…	55 to 64	Male	MND	Slowly degrading / Sales Assistant		2020-11-05 21:42:14 UTC
650993-650984-67610851	Yes	Yes	55 to 64 years	While yawning,While opening mouth wide		I noticed that I could “rumble” at the same time as other movements, such as yawning or eye closing etc, and then learnt how to do it in isolation (I.e. without other movements)					No, I don't currently use, but think I could benefit from assistive technology					Yes	Assistive communication software,Control a computer,Smartphone functions,Internet use		55 to 64	Male	MND	Early retirement due to ill health		2020-11-12 12:12:13 UTC
650993-650984-67769575	Yes	No						No		No	No, I don't currently use, but think I could benefit from assistive technology					Yes	Assistive communication software,“Select” control for eye-tracking or head-tracking,Control a computer,Smartphone functions,Internet use		55 to 64	Male	MND	VERY RESTRICTED USE OF RIGHT ARM AND BOTH LEGS, ALSO SPEECH.		2020-11-15 15:09:50 UTC
650993-650984-70593846	Yes	No						Yes	Whilst yawning,Whilst closing my eyelids tightly for a few seconds,Whilst clenching my teeth for a few seconds,Whilst opening my mouth wide	Yes	No, I don't currently use, but think I could benefit from assistive technology					Yes	Assistive communication software,“Select” control for eye-tracking or head-tracking,Mobility e.g. wheelchair,Control your environment,Control a computer,Earphones (e.g. volume, change track),Smartphone functions,Internet use		55 to 64	Female	MND	Stage 1 disease mainly mobility and hands		2021-01-14 19:03:31 UTC
650993-650984-79955895	Yes	No						Yes	Whilst yawning	No	No, I don't currently use, but think I could benefit from assistive technology					Don't know	Assistive communication software,“Select” control for eye-tracking or head-tracking,Mobility e.g. wheelchair,Smartphone functions		55 to 64	Female	MND	Limited mobility and poor speech	No	2021-06-17 10:45:20 UTC
650993-650984-80565560	Yes	Yes	18 to 24 years	While closing eyes tightly		I can “rumble” in isolation (I.e. without other movements), and found that I could just do it without training	Concentrating hard, with eyes closed & 'looking' up. Rumbling seems to be at the bottom of ear				Unsure / don't know					Don't know	Assistive communication software,Control a computer,Smartphone functions,Gaming,Internet use		55 to 64	Male	MND	I can walk short distances aided. Operate pc well.	No	2021-06-29 10:12:56 UTC
650993-650984-81093930	Yes	No						No		No	Yes, I currently use assistive technology	Sound switch,Speech		Communication		No			55 to 64	Female	MND	slow mobility cruches/wheelchair	No	2021-07-09 22:31:33 UTC
650993-650984-81691043	Yes	No						Yes	Whilst opening my mouth wide	Yes	No, I don't currently use, but think I could benefit from assistive technology					Yes	Assistive communication software,“Select” control for eye-tracking or head-tracking,Mobility e.g. wheelchair,Control your environment,Control a computer,Earphones (e.g. volume, change track),Smartphone functions,Hearing aids (e.g. volume control),Cochlear implants (e.g. volume control),Gaming,Internet use,All of the above		55 to 64	Male	MND	Legs don’t work, otherwise all good	No	2021-07-24 02:22:00 UTC
650993-650984-82773219	Yes	No						No		Yes	Unsure / don't know					Don't know	Control a computer,Smartphone functions,Internet use	not sure	55 to 64	Female	MND	can use my limbs.Talking difficulty,swallowing and reduced breathing ability	No	2021-08-24 09:43:02 UTC
650993-650984-82847711	Yes	Yes	can't remember	While yawning							No, I don't currently use, but think I could benefit from assistive technology					Don't know	Assistive communication software,Mobility e.g. wheelchair,Control your environment,Control a computer,Smartphone functions,Internet use		55 to 64	Female	MND	high school teacher	No	2021-08-26 08:39:29 UTC
650993-650984-66894536	Yes	No						No		No	Unsure / don't know					Don't know	All of the above	nothing comes to mind	65 to 74	Male	mnd	hands are a problem. retired		2020-10-28 08:00:10 UTC
650993-650984-67015252	Yes	No						Yes	Whilst yawning	No	Yes, I currently use assistive technology	Other	Headset with infra red. Also, lights put on my clicking on the Housemate app.	Controlling your environment (e.g. light, TV etc)		Yes	Assistive communication software,“Select” control for eye-tracking or head-tracking,Mobility e.g. wheelchair,Control your environment,Control a computer,Earphones (e.g. volume, change track),Smartphone functions,Internet use		65 to 74	Female	MND	Use hands with some weakness. Walk with difficulty indoors using a walker. I use a powered wheelchair outdoors. My speech is not good, only clear for the first few words, slurs and is very quiet.		2020-10-30 13:28:35 UTC
650993-650984-67033193	Yes	No						No		No	Yes, I currently use assistive technology	Speech		Communication		Yes	Assistive communication software		65 to 74	Female	MND			2020-10-30 17:48:32 UTC
650993-650984-67065408	Yes	Yes	can't remember	In isolation (i.e. I can do it without any other movements)		I can “rumble” in isolation (I.e. without other movements), and found that I could just do it without training	Clench muscle in my ear by slightly opening mouth				No, I don't currently use, but think I could benefit from assistive technology					Yes	Smartphone functions,Gaming,Internet use		65 to 74	Female	Mnd	Limited mobility in legs and arms and hands		2020-11-01 15:22:00 UTC
650993-650984-67654306	Yes	Yes	25 to 34 years	While yawning,While closing eyes tightly,While clenching teeth,While opening mouth wide,In isolation (i.e. I can do it without any other movements)		I can “rumble” in isolation (I.e. without other movements), and found that I could just do it without training	I will talk about bulbous throat it's not the rumble				No, I don't currently use, but think I could benefit from assistive technology					Yes	Assistive communication software,“Select” control for eye-tracking or head-tracking,Mobility e.g. wheelchair,Control your environment,Control a computer,Earphones (e.g. volume, change track),Smartphone functions,Cochlear implants (e.g. volume control),Gaming,Internet use,All of the above	I would be surprised if pick me it's that honour	65 to 74	Male	MND	MND bilbous throat i cannot talk		2020-11-12 20:17:34 UTC
650993-650984-77105646	Yes	No						No		No	No, I don't currently use, but think I could benefit from assistive technology					Don't know	Assistive communication software,“Select” control for eye-tracking or head-tracking,Mobility e.g. wheelchair,Control your environment,Control a computer,Smartphone functions,Internet use	Tv and various AV kit	65 to 74	Male	Mnd	Management Consultant		2021-04-26 16:36:21 UTC
650993-650984-80637108	Yes	No						No		No	Yes, I currently use assistive technology	Joystick,Other	Control for lights, television, telephone	Communication,Mobility,Controlling your environment (e.g. light, TV etc)		Yes	Assistive communication software,Mobility e.g. wheelchair,Control your environment,Control a computer,Smartphone functions,Internet use	Unsure, but would love to be able to control my husband 😂… apologies, I couldn’t resist !!	65 to 74	Female	MND	Not mobile . Retired.	Yes	2021-06-30 12:11:14 UTC
650993-650984-80995053	Yes	No						Yes	Whilst yawning,Whilst opening my mouth wide	No	No, I don't currently use, and I don't think I'd benefit from assistive technology					Don't know	Assistive communication software,“Select” control for eye-tracking or head-tracking,Mobility e.g. wheelchair,Control a computer,Smartphone functions,Internet use	n/a	65 to 74	Male	MND	low limb use/quite inactive/have a power chair/ retired	No	2021-07-08 08:06:10 UTC
650993-650984-81004862	Yes	No						No		No	No, I don't currently use, but think I could benefit from assistive technology					Yes	None of the above	No - my rumbling ability is so limited i dont see this being v helpful to me	65 to 74	Male	MND	retired lawyer	No	2021-07-08 10:46:14 UTC
650993-650984-82485403	Yes	No						No		No	No, I don't currently use, but think I could benefit from assistive technology					Yes	Assistive communication software		65 to 74	Female	MND	Using a walking framed have affected speech but can still be understood with out assisted technology	No	2021-08-15 03:15:13 UTC
650993-650984-87708228	Yes	Yes	can't remember	While yawning,While closing eyes tightly,While opening mouth wide							Unsure / don't know					Don't know	Mobility e.g. wheelchair,Control a computer,Smartphone functions,Internet use		65 to 74	Female	MND	Fully mobile and active.Retired	No	2021-12-16 22:35:19 UTC
650993-650984-67013134	Yes	No						No		No	Unsure / don't know					Don't know	All of the above		75 or over	Male	mnd	retired, walking problem only, at the moment		2020-10-30 12:59:16 UTC
650993-650984-67017384	Yes	No						No		No	Unsure / don't know					Don't know	Hearing aids (e.g. volume control)		75 or over	Female	Mnd	Hands and arms have very restricted movement- otherwise not bad!		2020-10-30 13:54:25 UTC
650993-650984-67153845	Yes	No						No		No	No, I don't currently use, but think I could benefit from assistive technology					Yes	Mobility e.g. wheelchair,Control your environment,Control a computer,Earphones (e.g. volume, change track),Hearing aids (e.g. volume control),Internet use		75 or over	Female	Mnd	Poor balance and walking		2020-11-03 13:19:19 UTC
650993-650984-67169131	Yes	No						No		No	Unsure / don't know					No			75 or over	Male	MND	Unable to walk, sing, garden, play concertina, use workshop. Still involved in developing new products. Body buggered, mind ok.		2020-11-03 16:21:08 UTC
650993-650984-81117549	Yes	No						Yes	Whilst opening my mouth wide	Yes	Unsure / don't know					Don't know	Control a computer,Smartphone functions		75 or over	Male	MND	Retired	No	2021-07-11 00:33:43 UTC
650993-650984-66913619	Yes	No						No		No	No, I don't currently use, and I don't think I'd benefit from assistive technology					Don't know	Assistive communication software,“Select” control for eye-tracking or head-tracking,Mobility e.g. wheelchair,Control a computer,Smartphone functions,Internet use		55 to 64	Female	MND	unable to weight bear at all but breathing swallowing and hand movement are ok at the present time		2020-10-28 13:27:47 UTC
650993-650984-67150869	Yes	No						No		No	No, I don't currently use, but think I could benefit from assistive technology					Don't know	Assistive communication software,Control a computer,Internet use		65 to 74	Female	MND	Poor use of all 4 limbs		2020-11-03 12:37:11 UTC
650993-650984-66922980	Yes	No						No		No	Yes, I currently use assistive technology	Speech		Communication		Don't know	Assistive communication software		75 or over	Female	MND			2020-10-28 16:03:30 UTC
650993-650984-80987181	Yes	Yes	75 years or over	While opening mouth wide,In isolation (i.e. I can do it without any other movements)		I noticed that I could “rumble” at the same time as other movements, such as yawning or eye closing etc, and then learnt how to do it in isolation (I.e. without other movements)					Yes, I currently use assistive technology	Eye-tracking,Sound switch,Speech		Communication,Mobility,Controlling a computer,Internet use		Yes	“Select” control for eye-tracking or head-tracking,Mobility e.g. wheelchair,Control your environment,Control a computer,Smartphone functions,Internet use	TV control phone dialing	75 or over	Female	MND	Facial mouse for computer mobility wheelchair	No	2021-07-08 00:51:33 UTC
650993-650984-67017719	Yes	Yes	can't remember	While yawning							No, I don't currently use, but think I could benefit from assistive technology					Yes	Assistive communication software		55 to 64	Male	MND (PLS)	POSSIBLY EARLY STAGES OF LOSING ABILITY TO TALK		2020-10-30 14:04:49 UTC
650993-650984-80984883	Yes	Yes	6 to 11 years	While yawning,While closing eyes tightly							Yes, I currently use assistive technology	Eye-tracking,Button switch,Joystick,Speech		Communication,Mobility,Internet use		Yes	Assistive communication software,“Select” control for eye-tracking or head-tracking,Mobility e.g. wheelchair,Earphones (e.g. volume, change track),Smartphone functions,Internet use	Medic alarm for emergency services, I rely on others to push the button for me once I get their attention	55 to 64	Female	Mnd and ftd	I can use assiated devices but i cant do a lot for myself, my hands are useless ....i live in new zealand just seen the last question sorry	No	2021-07-07 21:51:48 UTC
650993-650984-85272826	Yes	No						No		No	Yes, I currently use assistive technology	Speech,Other	pump for clearing mouth, CPAP machine for sleeping, humidifier for mucus	Communication,Other	throat and breathing	Don't know	Assistive communication software	Don't know	65 to 74	Female	MND Bulbar	Retired issues with swallowing, speaking and breathing	No	2021-10-27 03:43:43 UTC
650993-650984-80650637	Yes	Yes	Under 6 years	While yawning		I noticed that I could “rumble” at the same time as other movements, such as yawning or eye closing etc, and then learnt how to do it in isolation (I.e. without other movements)					Yes, I currently use assistive technology	Other	ReMarkable	Communication,Internet use		Yes	Assistive communication software,Control your environment	As an alternative to the chatbox when using online social platforms	65 to 74	Male	MND Bulbar onset	Retired	No	2021-06-30 14:39:07 UTC
650993-650984-81302702	Yes	No						No		No	Yes, I currently use assistive technology	Button switch,Speech		Communication		Yes	Assistive communication software,Hearing aids (e.g. volume control),Internet use		75 or over	Male	MND Bulbar Palsy	Speech and swallowing gone , otherwise normal for listening, physical activities etc	No	2021-07-14 23:03:19 UTC
650993-650984-67061059	Yes	No						No		No	No, I don't currently use, but think I could benefit from assistive technology					Don't know	Mobility e.g. wheelchair,Control your environment,Control a computer,Earphones (e.g. volume, change track),Smartphone functions,Internet use		45 to 54	Female	MND diagnosed on May2020	Still walking but very slowly , 🖐 are very weak, can’t do my job . I’m a chef		2020-11-01 10:40:02 UTC
650993-650984-69907623	Yes	No						No		No	Yes, I currently use assistive technology	Other	Apple text talker grid	Communication		Yes	All of the above		75 or over	Female	MND diagnosed one year ago	Can walk short distances with Walker, need personal care help, take sustenance/water through PEG		2020-12-28 12:47:58 UTC
650993-650984-80988465	Yes	No						No		No	No, I don't currently use, but think I could benefit from assistive technology					Yes	Assistive communication software,Mobility e.g. wheelchair,Hearing aids (e.g. volume control)	..?	65 to 74	Male	MND PLS (15 yrs)	Use walker @ Gym and to toilet Powerchair outdoors	No	2021-07-08 01:36:40 UTC
650993-650984-80986487	Yes	No						Yes	Whilst yawning,Whilst clenching my teeth for a few seconds,Whilst opening my mouth wide	No	Yes, I currently use assistive technology	Other	Predictable	Communication		Don't know	Assistive communication software,Smartphone functions		65 to 74	Male	Motor Neuron bulbar palsy	Difficulty speaking/retired	No	2021-07-07 23:15:01 UTC
650993-650984-81655318	Yes	Yes	12 to 17 years	While yawning,While closing eyes tightly							Yes, I currently use assistive technology	Speech		Controlling a computer,Other	tv, mobile phone	Don't know	Assistive communication software,“Select” control for eye-tracking or head-tracking,Mobility e.g. wheelchair,Control your environment,Control a computer,Earphones (e.g. volume, change track),Smartphone functions,Internet use		55 to 64	Male	Motor neuron disease	My upper limbs currently function at approximately 10% with the rest of my body slowly being effected. Anticipated outcome is full paralysis	No	2021-07-23 05:22:56 UTC
650993-650984-82015201	Yes	Yes	can't remember	While yawning,While closing eyes tightly,While clenching teeth,While opening mouth wide							Unsure / don't know					Yes	Assistive communication software,“Select” control for eye-tracking or head-tracking,Mobility e.g. wheelchair,Control a computer,Internet use		55 to 64	Male	Motor Neuron Disease	Limited upper body limb function	No	2021-08-02 08:22:53 UTC
650993-650984-81116841	Yes	No						No		No	Yes, I currently use assistive technology	Speech		Communication,Internet use		Don't know	Assistive communication software,Mobility e.g. wheelchair,Smartphone functions,Hearing aids (e.g. volume control),Internet use	no	65 to 74	Female	Motor Neuron Disease	Can't talk, eat, drink, weak left side, muscles in neck very weak otherwise okay	No	2021-07-10 23:08:32 UTC
650993-650984-79948795	Yes	Yes	can't remember	While yawning,While clenching teeth,While opening mouth wide,Other	Moving jaw side to side						Unsure / don't know					Yes	All of the above	As I'm not needing this yet, no.	45 to 54	Female	Motor neuron disease	Walk with pole out of house but shuffle unaided around house. Ventilator at night for breathing, speech not noticeably affected.	No	2021-06-17 09:43:50 UTC
650993-650984-80988495	Yes	No						No		No	Yes, I currently use assistive technology	Eye-tracking		Communication,Controlling a computer,Internet use		Yes	Assistive communication software,“Select” control for eye-tracking or head-tracking,Mobility e.g. wheelchair,Control a computer,Earphones (e.g. volume, change track),Smartphone functions,Internet use	no	65 to 74	Male	motor neurone	no speech, cant walk, hands/arms limited,	No	2021-07-08 01:39:56 UTC
650993-650984-66928842	Yes	No						No		No	No, I don't currently use, but think I could benefit from assistive technology					No			55 to 64	Male	Motor Neurone Disease	Retired with no movement in left arm and dysarthria		2020-10-28 17:30:31 UTC
650993-650984-67150754	Yes	Yes	25 to 34 years	While yawning		I noticed that I could “rumble” at the same time as other movements, such as yawning or eye closing etc, and then learnt how to do it in isolation (I.e. without other movements)	I am not sure if this counts the same sound I get from yawning I can create in some way by closing my eyes and creating almost a sort of internal pressure which may well be muscle movement				Yes, I currently use assistive technology	Speech		Controlling a computer,Internet use		Yes	Assistive communication software,“Select” control for eye-tracking or head-tracking,Mobility e.g. wheelchair,Control your environment,Control a computer,Earphones (e.g. volume, change track),Smartphone functions,Gaming,Internet use,All of the above	raising a bed or a chair	55 to 64	Male	motor neurone disease	National product manager for an agricultural business as I cannot drive almost exclusively desk-based		2020-11-03 12:43:38 UTC
650993-650984-80704547	Yes	Yes	can't remember	While yawning,In isolation (i.e. I can do it without any other movements)		I can “rumble” in isolation (I.e. without other movements), and found that I could just do it without training					No, I don't currently use, but think I could benefit from assistive technology					Yes	Assistive communication software,“Select” control for eye-tracking or head-tracking,Mobility e.g. wheelchair,Control your environment,Control a computer,Earphones (e.g. volume, change track),Smartphone functions		55 to 64	Female	Motor Neurone Disease	walking with difficulty, talking, noticing some slowing of jaw movements; symptoms started in January; getting worse; can feel weakness and stiffness in arms and hands	Yes	2021-07-01 13:08:37 UTC
650993-650984-87275667	Yes	No						No		No	No, I don't currently use, and I don't think I'd benefit from assistive technology					Don't know	None of the above		55 to 64	Male	MOTOR NEURONE DISEASE	FULL ABILITY BUT SUBJECT TO FATIGUE	Yes	2021-12-08 11:11:57 UTC
650993-650984-69849735	Yes	No						No		No	No, I don't currently use, but think I could benefit from assistive technology					No			65 to 74	Female	Motor Neurone Disease	Retired from work and still able to function normally in everyday activities except for speech impairment and hand weakness.		2020-12-23 16:30:06 UTC
650993-650984-77717358	Yes	No						No		No	No, I don't currently use, but think I could benefit from assistive technology					Yes	Assistive communication software,“Select” control for eye-tracking or head-tracking,Smartphone functions,Internet use		18 to 24	Male	Motor neurone Disease	Reliant on parents to wash, dress, eat and day to day needs		2021-05-06 19:02:32 UTC
650993-650984-67177069	Yes	No						Yes	Whilst yawning	No	Yes, I currently use assistive technology	Eye-tracking		Communication,Controlling your environment (e.g. light, TV etc),Controlling a computer,Gaming,Internet use,Other	Texting	Yes	“Select” control for eye-tracking or head-tracking		45 to 54	Female	Motor Neurone Disease			2020-11-03 18:18:13 UTC
650993-650984-72839180	Yes	Yes	45 to 54 years	While yawning,While closing eyes tightly,In isolation (i.e. I can do it without any other movements)		I can “rumble” in isolation (I.e. without other movements), and found that I could just do it without training	It sometimes happens when I’m bored				No, I don't currently use, but think I could benefit from assistive technology					Yes	Assistive communication software,“Select” control for eye-tracking or head-tracking,Mobility e.g. wheelchair,Control your environment,Control a computer,Internet use	Text to speech apps	45 to 54	Female	Motor neurone disease	Senior Manager of Social Media		2021-02-19 18:54:48 UTC
650993-650984-83312100	Yes	Yes	can't remember	While yawning,While closing eyes tightly,In isolation (i.e. I can do it without any other movements)		I can “rumble” in isolation (I.e. without other movements), and found that I could just do it without training					No, I don't currently use, but think I could benefit from assistive technology					Yes	Assistive communication software,“Select” control for eye-tracking or head-tracking,Mobility e.g. wheelchair,Smartphone functions		45 to 54	Male	Motor neurone disease	Left arm weekends	Yes	2021-09-09 18:31:43 UTC
650993-650984-80992262	Yes	No						No		No	No, I don't currently use, but think I could benefit from assistive technology					Don't know	Assistive communication software,“Select” control for eye-tracking or head-tracking,Mobility e.g. wheelchair,Internet use,All of the above		45 to 54	Male	Motor Neurone disease Bulbar onset. I cant walk, cant talk, cant eat. I am on a breathing ventilation machine for the whole day.	Bedridden	Yes	2021-07-08 06:44:42 UTC
650993-650984-69883315	Yes	No						Yes	Whilst yawning,Whilst opening my mouth wide	No	No, I don't currently use, and I don't think I'd benefit from assistive technology					No			55 to 64	Male	Motor Neurone Disease, ALS			2020-12-26 17:03:39 UTC
650993-650984-81189073	Yes	No						Yes	Whilst yawning,Whilst closing my eyelids tightly for a few seconds	No	No, I don't currently use, and I don't think I'd benefit from assistive technology					Don't know	None of the above	no	65 to 74	Female	Motor Nueron early stages right hand/arm very weak	Some dificulty in using right hand effectively occupation footcare need to put left hand over right to get enough strength	No	2021-07-13 01:32:56 UTC
650993-650984-80988733	Yes	No						Yes	Whilst yawning,Whilst closing my eyelids tightly for a few seconds	No	Yes, I currently use assistive technology	Button switch,Sip & puff switch,Joystick,Sound switch,Other	Voiceover, voice control, amazon alexa, and obi robot.	Communication,Mobility,Controlling your environment (e.g. light, TV etc),Gaming,Internet use,Other	iPhone	Don't know	Mobility e.g. wheelchair,Control your environment,Earphones (e.g. volume, change track),Smartphone functions,Hearing aids (e.g. volume control),All of the above	Eating assistant robots, hospital bed.	18 to 24	Female	MPS Type 1 Hurler, severe spinal compre in the neck.	Writer, advocate, youTube/film fan and gamer	No	2021-07-08 02:44:40 UTC
650993-650984-81305127	Yes	Yes	can't remember	While yawning,While opening mouth wide							No, I don't currently use, and I don't think I'd benefit from assistive technology					Yes	Assistive communication software,Earphones (e.g. volume, change track)		25 to 34	Female	MS	I don't have any impairment due to my condition	No	2021-07-15 02:13:11 UTC
650993-650984-77987359	Yes	Yes	Under 6 years	While yawning,While clenching teeth,While opening mouth wide							No, I don't currently use, and I don't think I'd benefit from assistive technology					Yes	Control your environment,Earphones (e.g. volume, change track),Smartphone functions		45 to 54	Female	MS	Very active, not working		2021-05-11 18:02:26 UTC
650993-650984-78009201	Yes	No						No		No	No, I don't currently use, but think I could benefit from assistive technology					No			65 to 74	Female	MS	Retired, mobile		2021-05-12 07:34:43 UTC
650993-650984-81300273	Yes	Yes	can't remember	While yawning,While opening mouth wide,In isolation (i.e. I can do it without any other movements)		I noticed that I could “rumble” at the same time as other movements, such as yawning or eye closing etc, and then learnt how to do it in isolation (I.e. without other movements)	I noticed this when I was yawning to equalize the pressure in my ears. (Coming down from elevation). Started with a yawn and tried to simulate swallowing. Rumble starts just before swallowing. Never knew it was unusual to be able to do this. Just a kid trying equalize the pressure in my ears and get them to "pop".				No, I don't currently use, and I don't think I'd benefit from assistive technology					Don't know	None of the above	Not sure. My MS is still in the remitting relapsing phase (thankfully). I think maybe using the rumbling to control hearing aid would be neat.	45 to 54	Female	MS diagnosed in September 2001. Mostly visual symptoms and abnormal MRI.	Cake decorator/bakery clerk.	No	2021-07-14 21:24:26 UTC
650993-650984-77987240	Yes	No						No		No	No, I don't currently use, and I don't think I'd benefit from assistive technology					Don't know	All of the above		45 to 54	Male	Multiple sclerosis	Fully mobile		2021-05-11 18:01:55 UTC
650993-650984-77987008	Yes	Yes	Under 6 years	While yawning,While closing eyes tightly,While opening mouth wide		I can “rumble” in isolation (I.e. without other movements), and found that I could just do it without training					No, I don't currently use, and I don't think I'd benefit from assistive technology					Yes	All of the above		35 to 44	Female	Pernicious anaemia which impacts me neurologically	Im a mental health nurse and independent Nurse Prescriber		2021-05-11 17:59:46 UTC
650993-650984-67032088	Yes	No						No		No	No, I don't currently use, but think I could benefit from assistive technology					Yes	Assistive communication software,Mobility e.g. wheelchair,Control a computer,Smartphone functions,Internet use		55 to 64	Female	PLS	Retired, just still walking with walker indoors, voice almost gone		2020-10-30 17:21:41 UTC
650993-650984-80060630	Yes	Yes	6 to 11 years	While yawning,While closing eyes tightly,While opening mouth wide,In isolation (i.e. I can do it without any other movements)		I can “rumble” in isolation (I.e. without other movements), and found that I could just do it without training					Unsure / don't know					Yes	Mobility e.g. wheelchair	To summon help from loved ones	25 to 34	Female	Pontine infarct and dysautonomia	Disabled, can walk short distances with others around in case i faint or fall	No	2021-06-18 21:48:33 UTC
650993-650984-67264682	Yes	No						Yes	Whilst opening my mouth wide	No	Yes, I currently use assistive technology	Button switch,Joystick		Mobility,Controlling your environment (e.g. light, TV etc)		No			75 or over		Primary Lateral Scleroses MND	Retired		2020-11-05 14:12:39 UTC
650993-650984-66880542	Yes	No						No		No	Yes, I currently use assistive technology	Speech		Communication		Yes	Assistive communication software,Control your environment,Smartphone functions		65 to 74	Male	Primary lateral sclerosis	Retired and ambulant with a walker and speech difficulties		2020-10-27 18:29:08 UTC
650993-650984-67216037	Yes	No						Yes	Whilst closing my eyelids tightly for a few seconds	No	No, I don't currently use, and I don't think I'd benefit from assistive technology					Don't know	Control a computer,Internet use		65 to 74	Male	Progressive muscular atrophy (MND)	No mobility, minimal arm use, no grip.		2020-11-04 14:19:40 UTC
650993-650984-86197315	Yes	No						Yes	Whilst clenching my teeth for a few seconds	No	Unsure / don't know					Don't know	All of the above		55 to 64	Male	severe stroke survivor	Retired Military, volunteer PPIE	No	2021-11-16 15:04:41 UTC
650993-650984-77987531	Yes	Yes	18 to 24 years	While yawning,While opening mouth wide							No, I don't currently use, but think I could benefit from assistive technology					Yes	Control your environment,Earphones (e.g. volume, change track),Smartphone functions,Internet use		25 to 34	Female	Stroke survivor	Hemi plegic		2021-05-11 17:58:42 UTC
650993-650984-80046365	Yes	Yes	18 to 24 years	While yawning,While closing eyes tightly,While opening mouth wide,In isolation (i.e. I can do it without any other movements)		I can “rumble” in isolation (I.e. without other movements), and found that I could just do it without training	I tried moving my ear lobes without my hands and I heard a rumble or wind tunnel sound. I started paying attention to the sound and found i could make them rumble in many different ways.				No, I don't currently use, and I don't think I'd benefit from assistive technology					Yes	Earphones (e.g. volume, change track),Smartphone functions,Gaming,Internet use	Volume for my environment. I currently use my number to drown out sounds.	35 to 44	Female	TBI	Very active without many limitations	No	2021-06-18 15:21:27 UTC
650993-650984-80063295	Yes	Yes	6 to 11 years	While yawning,In isolation (i.e. I can do it without any other movements)		I noticed that I could “rumble” at the same time as other movements, such as yawning or eye closing etc, and then learnt how to do it in isolation (I.e. without other movements)					No, I don't currently use, and I don't think I'd benefit from assistive technology					Yes	Earphones (e.g. volume, change track),Smartphone functions		25 to 34	Female	Traumatic brain injury, DAI	Employed full time as a biomedical engineer, no	No	2021-06-19 01:02:13 UTC
650993-650984-77726835	Yes	Yes	6 to 11 years	In isolation (i.e. I can do it without any other movements)		I noticed that I could “rumble” at the same time as other movements, such as yawning or eye closing etc, and then learnt how to do it in isolation (I.e. without other movements)					No, I don't currently use, and I don't think I'd benefit from assistive technology					Yes	Earphones (e.g. volume, change track)		18 to 24	Male				2021-05-06 23:53:31 UTC
650993-650984-77728305	Yes	Yes	Under 6 years	While yawning,While closing eyes tightly,While clenching teeth,While opening mouth wide,In isolation (i.e. I can do it without any other movements)		I can “rumble” in isolation (I.e. without other movements), and found that I could just do it without training	I rumble using my jaw.				No, I don't currently use, and I don't think I'd benefit from assistive technology					Yes	All of the above		18 to 24	Male				2021-05-07 02:03:09 UTC
650993-650984-77752523	Yes	Yes	6 to 11 years	While yawning,While closing eyes tightly,While opening mouth wide							No, I don't currently use, and I don't think I'd benefit from assistive technology					Yes	Earphones (e.g. volume, change track),Smartphone functions		18 to 24	Male				2021-05-07 11:15:21 UTC
650993-650984-77987274	Yes	Yes	6 to 11 years	While yawning,While closing eyes tightly,While opening mouth wide,In isolation (i.e. I can do it without any other movements)		I can “rumble” in isolation (I.e. without other movements), and found that I could just do it without training	I can move my ear and when I move them it rumbles				No, I don't currently use, and I don't think I'd benefit from assistive technology					Don't know	All of the above		18 to 24	Female		Unemployed		2021-05-11 18:00:01 UTC
650993-650984-80042419	Yes	Yes	6 to 11 years	While yawning,While closing eyes tightly,While clenching teeth,While opening mouth wide,In isolation (i.e. I can do it without any other movements)		I can “rumble” in isolation (I.e. without other movements), and found that I could just do it without training					No, I don't currently use, but think I could benefit from assistive technology					Yes	Assistive communication software,Mobility e.g. wheelchair,Internet use		18 to 24	Other			No	2021-06-18 14:17:49 UTC
650993-650984-80049151	Yes	Yes	can't remember	While closing eyes tightly							No, I don't currently use, and I don't think I'd benefit from assistive technology					No			18 to 24	Male			No	2021-06-18 15:59:26 UTC
650993-650984-80050737	Yes	Yes	Under 6 years	In isolation (i.e. I can do it without any other movements)		I can “rumble” in isolation (I.e. without other movements), and found that I could just do it without training					No, I don't currently use, but think I could benefit from assistive technology					Yes	Assistive communication software,“Select” control for eye-tracking or head-tracking,Control a computer,Earphones (e.g. volume, change track),Cochlear implants (e.g. volume control),Gaming,Internet use		18 to 24	Male			No	2021-06-18 16:27:57 UTC
650993-650984-80054544	Yes	Yes	12 to 17 years	While yawning,While closing eyes tightly,In isolation (i.e. I can do it without any other movements)		I noticed that I could “rumble” at the same time as other movements, such as yawning or eye closing etc, and then learnt how to do it in isolation (I.e. without other movements)					No, I don't currently use, and I don't think I'd benefit from assistive technology					Yes	Assistive communication software,Earphones (e.g. volume, change track),Hearing aids (e.g. volume control),Cochlear implants (e.g. volume control)		18 to 24	Female			No	2021-06-18 18:09:38 UTC
650993-650984-80055648	Yes	Yes	12 to 17 years	In isolation (i.e. I can do it without any other movements)		I can “rumble” in isolation (I.e. without other movements), and found that I could just do it without training					No, I don't currently use, and I don't think I'd benefit from assistive technology					Yes	Earphones (e.g. volume, change track),Hearing aids (e.g. volume control)		18 to 24	Female			No	2021-06-18 18:54:39 UTC
650993-650984-80061309	Yes	Yes	6 to 11 years	While yawning,In isolation (i.e. I can do it without any other movements)		I noticed that I could “rumble” at the same time as other movements, such as yawning or eye closing etc, and then learnt how to do it in isolation (I.e. without other movements)					No, I don't currently use, and I don't think I'd benefit from assistive technology					Yes	All of the above	I always imagined that the ear rumbling is sort of how it would feel to have telekinesis, like lifting objects with my mind. I know that's not possible, but I like the idea of ear rumbling actually having a legitimate function!	18 to 24	Male		Delivery driver for a major postal service	No	2021-06-18 22:18:04 UTC
650993-650984-80062698	Yes	Yes	12 to 17 years	In isolation (i.e. I can do it without any other movements)		I can “rumble” in isolation (I.e. without other movements), and found that I could just do it without training					No, I don't currently use, and I don't think I'd benefit from assistive technology					Yes	“Select” control for eye-tracking or head-tracking,Control your environment,Control a computer,Earphones (e.g. volume, change track),Smartphone functions,Gaming,Internet use		18 to 24	Male			No	2021-06-18 23:45:27 UTC
650993-650984-80063265	Yes	No						Yes	Whilst yawning,Whilst closing my eyelids tightly for a few seconds,Whilst opening my mouth wide	Yes	No, I don't currently use, and I don't think I'd benefit from assistive technology					Yes	All of the above	I haven’t done research into it so I don’t know.	18 to 24	Male		I work in metal fabrication in a workshop	No	2021-06-19 00:56:04 UTC
650993-650984-80065704	Yes	Yes	18 to 24 years	While yawning,In isolation (i.e. I can do it without any other movements)		I can “rumble” in isolation (I.e. without other movements), and found that I could just do it without training					No, I don't currently use, and I don't think I'd benefit from assistive technology					Don't know	Hearing aids (e.g. volume control),Cochlear implants (e.g. volume control)		18 to 24	Female			No	2021-06-19 05:13:53 UTC
650993-650984-80065856	Yes	Yes	6 to 11 years	While yawning,While closing eyes tightly,Other	When trying to fall asleep and eyes are relaxed						No, I don't currently use, and I don't think I'd benefit from assistive technology					No			18 to 24	Male			No	2021-06-19 05:27:59 UTC
650993-650984-80069767	Yes	Yes	12 to 17 years	While yawning,While closing eyes tightly,While clenching teeth,While opening mouth wide,In isolation (i.e. I can do it without any other movements)		I noticed that I could “rumble” at the same time as other movements, such as yawning or eye closing etc, and then learnt how to do it in isolation (I.e. without other movements)	Its strongest if you close your eyes and clench every muscle in your face, most importantly your teeth.				No, I don't currently use, and I don't think I'd benefit from assistive technology					Yes	All of the above		18 to 24	Female		I work in the finance sector, fully able-bodied.	No	2021-06-19 09:06:42 UTC
650993-650984-80075560	Yes	Yes	6 to 11 years	While yawning,While closing eyes tightly,While opening mouth wide,In isolation (i.e. I can do it without any other movements)		I can “rumble” in isolation (I.e. without other movements), and found that I could just do it without training					No, I don't currently use, and I don't think I'd benefit from assistive technology					Yes	“Select” control for eye-tracking or head-tracking,Control your environment,Control a computer,Earphones (e.g. volume, change track),Smartphone functions,Gaming,Internet use		18 to 24	Female		Student	No	2021-06-19 12:42:55 UTC
650993-650984-80190481	Yes	Yes	6 to 11 years	While yawning,While closing eyes tightly,While clenching teeth,While opening mouth wide,In isolation (i.e. I can do it without any other movements)		I can “rumble” in isolation (I.e. without other movements), and found that I could just do it without training	When you move your jaw in a way that you do to clear your ears when the go funny because of the air pressure, if you focus on that for long enough you can make your eras 'rumble'				Unsure / don't know					Yes	All of the above		18 to 24	Female		Student	No	2021-06-22 00:28:09 UTC
650993-650984-80333007	Yes	Yes	12 to 17 years	While yawning,In isolation (i.e. I can do it without any other movements)		I can “rumble” in isolation (I.e. without other movements), and found that I could just do it without training					No, I don't currently use, but think I could benefit from assistive technology					Yes	Control a computer,Earphones (e.g. volume, change track),Gaming,Internet use		18 to 24	Male			No	2021-06-24 08:39:56 UTC
650993-650984-80779284	Yes	Yes	Under 6 years	While yawning,While closing eyes tightly,While clenching teeth							No, I don't currently use, and I don't think I'd benefit from assistive technology					Don't know	Earphones (e.g. volume, change track),Smartphone functions		18 to 24	Male		Doing agency work on and off	Yes	2021-07-03 04:45:22 UTC
650993-650984-82458793	Yes	Yes	Under 6 years	While yawning,In isolation (i.e. I can do it without any other movements)		I can “rumble” in isolation (I.e. without other movements), and found that I could just do it without training					No, I don't currently use, but think I could benefit from assistive technology					Yes	Assistive communication software,Control your environment,Control a computer,Earphones (e.g. volume, change track),Smartphone functions,Gaming,Internet use		18 to 24	Male			No	2021-08-13 17:44:51 UTC
650993-650984-82506015	Yes	Yes	6 to 11 years	While yawning,While closing eyes tightly,While clenching teeth,While opening mouth wide,In isolation (i.e. I can do it without any other movements)		I can “rumble” in isolation (I.e. without other movements), and found that I could just do it without training					No, I don't currently use, and I don't think I'd benefit from assistive technology					Yes	All of the above		18 to 24	Female			No	2021-08-16 05:34:46 UTC
650993-650984-83593204	Yes	Yes	Under 6 years	In isolation (i.e. I can do it without any other movements)		I can “rumble” in isolation (I.e. without other movements), and found that I could just do it without training	Ever since I can remember I can just click it on and off I don’t need to do anything physically like closing my eyes, yawning or focusing on the space between my ear.				No, I don't currently use, and I don't think I'd benefit from assistive technology					Yes	All of the above	I honestly can’t think of any	18 to 24	Male		Porter	No	2021-09-17 04:54:35 UTC
650993-650984-83803950	Yes	Yes	Under 6 years	While yawning,While closing eyes tightly,While clenching teeth,While opening mouth wide,In isolation (i.e. I can do it without any other movements)		I can “rumble” in isolation (I.e. without other movements), and found that I could just do it without training	It started with a feeling that I was adding some kind of pressure to the top and sides of my brain. I concentrated on that sensation. I can rumble without movements or with movements.				Unsure / don't know					Don't know	All of the above		18 to 24	Female			No	2021-09-22 11:23:11 UTC
650993-650984-83951095	Yes	Yes	6 to 11 years	While yawning,In isolation (i.e. I can do it without any other movements)		I can “rumble” in isolation (I.e. without other movements), and found that I could just do it without training					No, I don't currently use, and I don't think I'd benefit from assistive technology					Don't know	Assistive communication software,“Select” control for eye-tracking or head-tracking,Control your environment,Earphones (e.g. volume, change track),Hearing aids (e.g. volume control),Cochlear implants (e.g. volume control)	It would be helpful for selecting buttons on a screen with eye or head-tracking software. It could also be helpful for controlling volume on cochlear implants and hearing aids.	18 to 24	Male			No	2021-09-26 04:25:47 UTC
650993-650984-85967111	Yes	Yes	Under 6 years	While yawning,In isolation (i.e. I can do it without any other movements)		I can “rumble” in isolation (I.e. without other movements), and found that I could just do it without training					No, I don't currently use, and I don't think I'd benefit from assistive technology					Don't know	Earphones (e.g. volume, change track)		18 to 24	Female		Architectural Assistant	Yes	2021-11-11 16:32:09 UTC
650993-650984-86740591	Yes	Yes	Under 6 years	While yawning,While closing eyes tightly,While clenching teeth,In isolation (i.e. I can do it without any other movements)		I can “rumble” in isolation (I.e. without other movements), and found that I could just do it without training					No, I don't currently use, and I don't think I'd benefit from assistive technology					Yes	Control a computer,Earphones (e.g. volume, change track),Smartphone functions,Gaming,Internet use		18 to 24	Male		College student	No	2021-11-27 07:43:32 UTC
650993-650984-87613239	Yes	Yes	6 to 11 years	While yawning,In isolation (i.e. I can do it without any other movements),Other	Raising Eyebrows and Squinting	I can “rumble” in isolation (I.e. without other movements), and found that I could just do it without training	Yawn really hard, and bring just your facial expression back to normal. Keep your ears "flexed" and gradually relax the muscles that surround your head (like the ones keeping your ears up) until the only muscle flexed is the one causing the rumble.				No, I don't currently use, and I don't think I'd benefit from assistive technology					Don't know	Assistive communication software,Smartphone functions	Since it can be learned to flex the muscle at different strengths, any control with an analog signal might be beneficial to those who cannot use those controls.	18 to 24	Male		Student	No	2021-12-15 10:07:16 UTC
650993-650984-77729672	Yes	Yes	Under 6 years	While yawning,While clenching teeth,While opening mouth wide,In isolation (i.e. I can do it without any other movements)		I can “rumble” in isolation (I.e. without other movements), and found that I could just do it without training					Unsure / don't know					Yes	All of the above		25 to 34	Female		Student in Biotechnology		2021-05-07 03:54:56 UTC
650993-650984-77732107	Yes	Yes	12 to 17 years	While yawning,In isolation (i.e. I can do it without any other movements)		I noticed that I could “rumble” at the same time as other movements, such as yawning or eye closing etc, and then learnt how to do it in isolation (I.e. without other movements)					No, I don't currently use, and I don't think I'd benefit from assistive technology					Yes	Control your environment,Control a computer		25 to 34	Male				2021-05-07 06:33:04 UTC
650993-650984-77986900	Yes	Yes	12 to 17 years	While clenching teeth,While opening mouth wide		I noticed that I could “rumble” at the same time as other movements, such as yawning or eye closing etc, and then learnt how to do it in isolation (I.e. without other movements)					No, I don't currently use, and I don't think I'd benefit from assistive technology					Don't know	Mobility e.g. wheelchair,Control a computer,Earphones (e.g. volume, change track),Smartphone functions		25 to 34	Female		Office worker		2021-05-11 17:58:20 UTC
650993-650984-79810728	Yes	No						No		No	Yes, I currently use assistive technology	Eye-tracking		Communication,Controlling your environment (e.g. light, TV etc),Internet use		No			25 to 34	Female				2021-06-15 13:09:07 UTC
650993-650984-80055061	Yes	Yes	6 to 11 years	While yawning,While closing eyes tightly,While clenching teeth,While opening mouth wide,In isolation (i.e. I can do it without any other movements)		I noticed that I could “rumble” at the same time as other movements, such as yawning or eye closing etc, and then learnt how to do it in isolation (I.e. without other movements)	I can’t wiggle my ears, but the same kind of “push” that I imagine wiggles ears also causes rumbles.				No, I don't currently use, but think I could benefit from assistive technology					Yes	Earphones (e.g. volume, change track),Smartphone functions		25 to 34	Female		finance and procurement, federal government	No	2021-06-18 18:26:59 UTC
650993-650984-80061238	Yes	Yes	6 to 11 years	While yawning,While closing eyes tightly,While clenching teeth,While opening mouth wide,In isolation (i.e. I can do it without any other movements)		I can “rumble” in isolation (I.e. without other movements), and found that I could just do it without training					No, I don't currently use, and I don't think I'd benefit from assistive technology					Yes	All of the above		25 to 34	Male		Able bodied, somewhat physically active but unfit, and unemployed	No	2021-06-18 22:11:58 UTC
650993-650984-80088377	Yes	Yes	can't remember	While closing eyes tightly,While clenching teeth							No, I don't currently use, and I don't think I'd benefit from assistive technology					Don't know	Control your environment,Earphones (e.g. volume, change track)		25 to 34	Female			No	2021-06-19 21:32:45 UTC
650993-650984-81304643	Yes	Yes	6 to 11 years	In isolation (i.e. I can do it without any other movements)		I can “rumble” in isolation (I.e. without other movements), and found that I could just do it without training					No, I don't currently use, and I don't think I'd benefit from assistive technology					Yes	“Select” control for eye-tracking or head-tracking,Control your environment,Control a computer,Earphones (e.g. volume, change track),Smartphone functions,Gaming,Internet use		25 to 34	Male		Engineering	No	2021-07-15 03:00:29 UTC
650993-650984-81449029	Yes	Yes	6 to 11 years	While yawning,While closing eyes tightly,In isolation (i.e. I can do it without any other movements),Other	Hugging my mom	I can “rumble” in isolation (I.e. without other movements), and found that I could just do it without training	I'm sorry I can't be more useful, but as far as I remember, it's something that I've always been able to do at will.				No, I don't currently use, and I don't think I'd benefit from assistive technology					Yes	Control your environment,Control a computer,Earphones (e.g. volume, change track),Smartphone functions,Gaming,Internet use	Rumbling as communication for yes/no answers	25 to 34	Male			No	2021-07-18 21:53:48 UTC
650993-650984-85136209	Yes	Yes	6 to 11 years	While yawning,While closing eyes tightly,While opening mouth wide,In isolation (i.e. I can do it without any other movements)		I can “rumble” in isolation (I.e. without other movements), and found that I could just do it without training	It came naturally, I can just "flex" the muscle and cause the rumbling without moving my face.				No, I don't currently use, and I don't think I'd benefit from assistive technology					Don't know	“Select” control for eye-tracking or head-tracking,Control your environment,Control a computer,Earphones (e.g. volume, change track),Smartphone functions,Gaming,Internet use		25 to 34	Male		Senior Linux engineer	No	2021-10-24 06:27:27 UTC
650993-650984-85995808	Yes	Yes	12 to 17 years	While yawning,While closing eyes tightly,While clenching teeth,While opening mouth wide,In isolation (i.e. I can do it without any other movements)		I noticed that I could “rumble” at the same time as other movements, such as yawning or eye closing etc, and then learnt how to do it in isolation (I.e. without other movements)					No, I don't currently use, and I don't think I'd benefit from assistive technology					Yes	Assistive communication software,“Select” control for eye-tracking or head-tracking		25 to 34	Male		Apprenticeship	No	2021-11-12 00:00:46 UTC
650993-650984-85999509	Yes	Yes	can't remember	While yawning,While closing eyes tightly,In isolation (i.e. I can do it without any other movements)		I can “rumble” in isolation (I.e. without other movements), and found that I could just do it without training					No, I don't currently use, and I don't think I'd benefit from assistive technology					Don't know	Assistive communication software,“Select” control for eye-tracking or head-tracking		25 to 34	Male		Consultant	No	2021-11-12 06:27:19 UTC
650993-650984-75368821	Yes	Yes	18 to 24 years	While yawning							Yes, I currently use assistive technology	Eye-tracking,Sip & puff switch,Joystick		Communication,Controlling your environment (e.g. light, TV etc),Gaming		Yes	Assistive communication software,“Select” control for eye-tracking or head-tracking,Mobility e.g. wheelchair,Control a computer		35 to 44	Male				2021-03-27 18:14:58 UTC
650993-650984-80043435	Yes	Yes	Under 6 years	While yawning,While clenching teeth,In isolation (i.e. I can do it without any other movements)		I can “rumble” in isolation (I.e. without other movements), and found that I could just do it without training	I can't find a good comparison to explain. I don't remember not doing it.				No, I don't currently use, and I don't think I'd benefit from assistive technology					Don't know	Control a computer,Earphones (e.g. volume, change track),Smartphone functions,Internet use		35 to 44	Female		Neuro ICU tech	No	2021-06-18 14:32:25 UTC
650993-650984-80064412	Yes	Yes	Under 6 years	While yawning,While closing eyes tightly,While clenching teeth,While opening mouth wide,In isolation (i.e. I can do it without any other movements),Other	Flexing ear muscles?	I can “rumble” in isolation (I.e. without other movements), and found that I could just do it without training					No, I don't currently use, and I don't think I'd benefit from assistive technology					Don't know	All of the above		35 to 44	Male			No	2021-06-19 03:04:30 UTC
650993-650984-80067578	Yes	Yes	6 to 11 years	While yawning,In isolation (i.e. I can do it without any other movements)		I can “rumble” in isolation (I.e. without other movements), and found that I could just do it without training					No, I don't currently use, and I don't think I'd benefit from assistive technology					Yes	All of the above		35 to 44	Male			Yes	2021-06-19 07:37:17 UTC
650993-650984-80072378	Yes	Yes	35 to 44 years	While clenching teeth		I can “rumble” in isolation (I.e. without other movements), and found that I could just do it without training					No, I don't currently use, and I don't think I'd benefit from assistive technology					Yes	Control your environment		35 to 44	Male			Yes	2021-06-19 10:45:11 UTC
650993-650984-67040835	Yes	No						Yes	Whilst yawning	No	No, I don't currently use, and I don't think I'd benefit from assistive technology					No			45 to 54	Female		Accountant		2020-10-30 23:31:28 UTC
650993-650984-77987068	Yes	Yes	12 to 17 years	While yawning,While clenching teeth,While opening mouth wide,In isolation (i.e. I can do it without any other movements)		I can “rumble” in isolation (I.e. without other movements), and found that I could just do it without training					No, I don't currently use, and I don't think I'd benefit from assistive technology					No			45 to 54	Female		Disabled (due to ME)		2021-05-11 17:58:45 UTC
650993-650984-77987001	Yes	Yes	can't remember	In isolation (i.e. I can do it without any other movements)		I can “rumble” in isolation (I.e. without other movements), and found that I could just do it without training					No, I don't currently use, and I don't think I'd benefit from assistive technology					Don't know	Control a computer,Smartphone functions,Internet use		45 to 54	Female		Compliance Officer- Financial Services		2021-05-11 18:00:09 UTC
650993-650984-77987838	Yes	Yes	6 to 11 years	In isolation (i.e. I can do it without any other movements)		I can “rumble” in isolation (I.e. without other movements), and found that I could just do it without training	This is so difficult to describe. I tried it with my husband I wasn't successful.				No, I don't currently use, and I don't think I'd benefit from assistive technology					Yes	Earphones (e.g. volume, change track)	I run and use a fitbit but if I run without glasses it difficult to see the face. It would be good to hear the distance ect via headphones cutting the music	45 to 54	Female		I have Fibromyalgia but i like to help myself by running and keeping fit.		2021-05-11 18:09:51 UTC
650993-650984-80204229	Yes	Yes	can't remember	In isolation (i.e. I can do it without any other movements)		I learnt how to rumble in isolation (I.e. without other movements) from someone else (either personally or on the internet).	Grandfather taught me to wiggle my ears - this provokes the sound				No, I don't currently use, and I don't think I'd benefit from assistive technology					Yes	All of the above		45 to 54	Male			No	2021-06-22 08:51:12 UTC
650993-650984-80232218	Yes	No						No		No	No, I don't currently use, and I don't think I'd benefit from assistive technology					No			45 to 54	Female		physio tech stroke rehab	No	2021-06-22 14:07:17 UTC
650993-650984-80057619	Yes	Yes	6 to 11 years	In isolation (i.e. I can do it without any other movements)		I can “rumble” in isolation (I.e. without other movements), and found that I could just do it without training	I was too young, I don't remember how I started, but I didn't "learn" kinda like you don't learn how to blink				No, I don't currently use, but think I could benefit from assistive technology					Yes	Control your environment,Control a computer,Smartphone functions,Gaming,Internet use	To call the cops if I am kidnapped and tied up 😂	55 to 64	Male			No	2021-06-18 19:45:48 UTC
650993-650984-84321069	Yes	Yes	55 to 64 years	While yawning		I can “rumble” in isolation (I.e. without other movements), and found that I could just do it without training					Yes, I currently use assistive technology	Eye-tracking		Communication		Yes	Assistive communication software		55 to 64	Male			Yes	2021-10-04 15:39:56 UTC
650993-650984-78085887	Yes	Yes	can't remember	While closing eyes tightly,While clenching teeth,While opening mouth wide,In isolation (i.e. I can do it without any other movements)		I can “rumble” in isolation (I.e. without other movements), and found that I could just do it without training					No, I don't currently use, and I don't think I'd benefit from assistive technology					Yes	None of the above	don't know of any	65 to 74	Male		Fit and retired		2021-05-13 08:55:07 UTC
	170
