# Supplementary material for: Exploring the ’EarSwitch’ concept: a novel ear based control method for assistive technology
Source: J Neuroeng Rehabil. 2024 Dec 2;21:210. doi: 10.1186/s12984-024-01500-z (PMC11613744; doi:10.1186/s12984-024-01500-z)
Supplement: Supplementary file 5 [file 12984_2024_1500_MOESM5_ESM.xlsx]

## Sheet: FINAL
Part ID	Date	Time	Tester	Sex	Age	COVID symptoms?	Neur Condition?	Specify	Other?	Rumble Group	TEST 1 (DEMO)	View of Left Drum?	Movement Type (I/T)?	Trigger action?	Other	1.1 Left-side Volun M'ment?	Attempt	1.2 Left-side M'ment EB raise?	Attempt	View of Right Drum?	Type (I/T)?	Trigger action?	Other	1.3 Right-side Volun M'ment?	Attempt	1.4 Right-side M'ment EBraise?	Attempt	TEST 2	Which ear?	Ear Can or Man?	Type (I/T)?	Trigger action?	Other?	2.1 Voluntary Mment?	Attempt	2.2 M'ment L-Up?	Attempt	2.3 M'ment L-Down?	Attempt	2.4 M'ment L-Left?	Attempt	2.5 M'ment L-Right?	Attempt	2.6 M'ment E-B-R?	Attempt	TEST 3	Mean time	SD	Mean Xtra hits
4	1	2	3	8	9	10	11	12	13	14		15	16	17	18	19	20	21	22	23	24	25	26	27	28	29	30		31	32	33	34	35	36	37	38	39	40	41	42	43	44	45	46	47		48	49	50
3	2021-08-09	1115	RS	Male	61	No	No	N/A		Pre-rumbler (isolated)		Yes	Isolated	In isolaiton		Yes	2	Uncertain	2	Yes	Isolated	Isolated		Yes	1	Uncertain	1		Right	Ear can	Isolated	In isolaiton		Yes	1	No	1	No	1	No	1	No	1	No	1		0.66	0.21	0
4	2021-08-09	1200	RS	Female	64	No	No	N/A		Pre-rumbler (isolated)		Yes	Isolated	In isolaiton		Yes	2	No	1	Yes	Isolated	In isolaiton		Uncertain	1	Uncertain	1		Left	Ear can	Isolated	In isolaiton		Yes	1	No	1	No	1	No	1	No	1	No	1		1.57	0.77	0.13
5	2021-08-09	1400	RS	Male	48	No	No	N/A		Pre-rumbler (isolated)		Yes	Isolated	In isolaiton		Yes	1	Uncertain	1	Yes	Isolated	In isolaiton		Uncertain	1	Uncertain	1		Left	Ear can	Isolated	In isolaiton		Yes	2	Uncertain	1	No	1	No	1	No	1	Yes	1		0.58	0.27	0.25
6	2021-08-09	1500	RS	Male	35	No	No	N/A		Pre-rumbler (isolated)		Yes	Isolated	In isolaiton		Yes	1	Uncertain	1	Yes	Isolated	In isolaiton		Uncertain	1	Uncertain	1		Left	Manual	Isolated	In isolaiton		Yes	1	Uncertain	1	No	1	No	1	No	1	No	1		0.57	0.22	0.75
7	2021-08-09	1600	RS	Male	74	No	Yes	Multiple sclreosis		Pre-rumbler (isolated)		No								Yes	Isolated	In isolaiton		Yes	1	Uncertain	1		Right	Ear can	Isolated	In isolaiton		Yes	1	Uncertain	1	Uncertain	1	Uncertain	1	Uncertain	1	Uncertain	1		0.56	0.33	1.38
9	2021-08-10	1200	RS	Female	60	No	No	N/A		Pre-rumbler (isolated)		Yes	Isolated	In isolaiton		Yes	1	No	2	Yes	Isolated	In isolaiton		Yes	1	No	1		Right	Ear can	Isolated	In isolaiton		Yes	1	No	1	No	1	No	1	No	1	Uncertain	1
12	2021-08-17	1300	RS	Male	30	No	Yes	Brain Injury		New-rumbler (trigger)		Yes	Trigger	Yawning		Uncertain	2	Uncertain	1	Yes	Trigger	Yawning		Uncertain	1	Uncertain	1		Right	Manual	Trigger	Yawning		Uncertain	1	No	1	No	1	No	1	No	1	Uncertain	1
13	2021-08-17	1400	RS	Male	45	No	No	N/A		Pre-rumbler (isolated)		Yes	Isolated	In isolaiton		Yes	1	Uncertain	1	Yes	Isolated	In isolaiton		Yes	1	No	1		Right	Ear can	Isolated	In isolaiton		Yes	1	No	1	No	1	Uncertain	1	Yes	1	Yes	1		4.39	2.16	0.13
14	2021-08-17	1500	RS	Female	54	No	No	N/A		Pre-rumbler (isolated)		Yes	Isolated	In isolaiton		Yes	1	No	1	Yes	Isolated	In isolaiton		Yes	1	No	1		Right	Ear can	Isolated	In isolaiton		Yes	1	No	1	No	1	No	1	No	1	No	1		0.78	0.53	0
15	2021-08-17	1600	RS	Female	52	No	No	N/A		Pre-rumbler (isolated)		Yes	Isolated	In isolaiton		Yes	2	No	1	Yes	Isolated	In isolaiton		Yes	1	Uncertain	1		Right	Ear can	Isolated	In isolaiton		Yes	1	No	1	No	1	No	1	No	1	No	1		0.97	0.52	0
17	2021-08-18	1300	RS	Female	58	No	No	N/A		Pre-rumbler (isolated)		Yes	Isolated	In isolaiton		Yes	1	No	1	Yes	Isolated	In isolaiton		Yes	1	No	1		Left	Ear can	Isolated	In isolaiton		Yes	1	No	1	No	1	No	1	No	1	No	1		3.47	2.58	0.13
19	2021-08-18	1400	RS	Female	66	No	No	N/A		Pre-rumbler (isolated)		Yes	Isolated	In isolaiton		Yes	1	No	1	No									Left	Manual	Isolated	In isolaiton		Yes	1	No	1	No	1	No	1	No	1	No	1
20	2021-08-18	1330	RS	Male	52	No	No	N/A		Pre-rumbler (isolated)		Yes	Isolated	In isolaiton		Yes	1	No	1	Yes	Isolated	In isolaiton		Yes	1	No	1		Right	Ear can	Isolated	In isolaiton		Yes	1	Uncertain	1	Uncertain	1	Uncertain	1	Uncertain	1	Uncertain	1		1.12	0.91	0.38
21	2021-09-23	1010	RS	Female	36	No	No	N/A		Pre-rumbler (isolated)		Yes	Isolated	In isolaiton		Yes	1	No	1	No									Left	Ear can	Isolated	In isolaiton		Yes	1	Uncertain	1	Uncertain	1	Uncertain	1	Uncertain	1	Uncertain	1
22	2021-09-23	1110	RS	Female	48	No	No	N/A		Pre-rumbler (isolated)		Yes	Isolated	In isolaiton		Yes	1	No	1	Yes	Isolated	In isolaiton		Yes	1	No	1		Right	Ear can	Isolated	In isolaiton		Yes	1	No	1	No	1	No	1	No	1	No	1
24	2021-09-23	1415	RS	Female	69	No	No	N/A		Pre-rumbler (isolated)		Yes	Isolated	In isolaiton		Yes	1	Uncertain	1	Yes	Isolated	In isolaiton		Yes	1	Uncertain	1		Right	Ear can	Isolated	In isolaiton		Yes	1	No	1	No	1	No	1	No	1	No	1
26	2021-09-23	1350	RS	Female	56	No	No	N/A		Pre-rumbler (isolated)		Yes	Isolated	In isolaiton		Yes	1	No	1	Yes	Isolated	In isolaiton		Yes	1	No	1		Left	Ear can	Isolated	In isolaiton		Yes	1	Uncertain	1	Uncertain	1	Uncertain	1	Yes	1	No	1
27	2021-09-23	1510	RS	Female	51	No	No	N/A		Pre-rumbler (isolated)		Yes	Isolated	In isolaiton		Yes	1	No	1	Yes	Isolated	In isolaiton		Uncertain	1	No	1		Right	Ear can	Isolated	In isolaiton		Uncertain	1	Uncertain	1	Uncertain	1	Uncertain	1	Uncertain	1	Uncertain	1
28	2021-09-24	1200	RS	Male	41	No	No	N/A		Pre-rumbler (isolated)		Yes	Isolated	In isolaiton		Uncertain	1	Uncertain	1	Yes	Isolated	In isolaiton		No	1	No	1		Right	Ear can	Isolated	In isolaiton		No	1	No	1	No	1	No	1	No	1	No	1
29	2021-09-24	1230	RS	Female	31	No	No	N/A		New-rumbler (isolated)		Yes	Isolated	In isolaiton		No	1	No	1	Yes	Isolated	In isolaiton		No	1	No	1
31	2021-09-24	1500	RS	Female	26	No	No	N/A		Pre-rumbler (isolated)		Yes	Isolated	In isolaiton		Yes	1	No	1	Yes	Isolated	In isolaiton		No	1	No	1		Left	Ear can	Isolated	In isolaiton		Yes	1	Uncertain	1	Uncertain	1	Uncertain	1	Uncertain	1	Uncertain	1
33	2021-09-29	1500	RS	Female	52	No	No	N/A		Pre-rumbler (isolated)		Yes	Isolated	In isolaiton		Yes	1	No	1	Yes	Isolated	In isolaiton		Yes	1	No	1		Right	Manual	Isolated	In isolaiton		Yes	1	Uncertain	1	Uncertain	1	Uncertain	1	Uncertain	1	Uncertain	1
34	2021-09-30	1130	RS	Male	66	No	No	N/A		Pre-rumbler (isolated)		Yes	Isolated	In isolaiton		No	1	No	1	Yes	Isolated	In isolaiton		Yes	1	Uncertain	1		Right	Ear can	Isolated	In isolaiton		Uncertain	1	Uncertain	1	Uncertain	1	Uncertain	1	Uncertain	1	Uncertain	1
35	2021-09-30	1200	RS	Male	52	No	No	N/A		Pre-rumbler (isolated)		No								Yes	Isolated	In isolaiton		Yes	2	No	1		Right	Manual	Isolated	In isolaiton		Uncertain	1	Uncertain	1	Uncertain	1	Uncertain	1	Uncertain	1	Uncertain	1
36	2021-10-14	1100	RS	Female	38	No	No	N/A		Pre-rumbler (isolated)		Yes	Isolated	In isolaiton		Yes	1	No	1	Yes	Isolated	In isolaiton		Yes	1	Yes	1		Left	Manual	Isolated	In isolaiton		Yes	2	No	1	No	1	No	1	No	1	Uncertain	1
39	2021-10-14	1700	RS	Female	50	No	No	N/A		Pre-rumbler (isolated)		Yes	Isolated	In isolaiton		Yes	1	No	1	No									Left	Manual	Isolated	In isolaiton		Yes	1	Uncertain	1	Uncertain	1	Uncertain	1	Uncertain	1	Uncertain	1
40	2021-10-18	900	RS	Male	65	No	No	N/A		Pre-rumbler (isolated)		Yes	Isolated	In isolaiton		Yes	1	No	1	No									Left	Ear can	Isolated	In isolaiton		Yes	1	No	1	No	1	No	1	No	1	No	1
41	2021-10-18	1100	RS	Female	53	No	No	N/A		Pre-rumbler (isolated)		No								Yes	Isolated	In isolaiton		Yes	1	No	1
42	2021-10-18	1200	RS	Male	67	No	No	N/A		Pre-rumbler (isolated)		Yes	Isolated	In isolaiton		Yes	1	No	1	No									Left	Manual	Isolated	In isolaiton		Yes	1	No	1	No	1	No	1	No	1	No	1
43	2021-10-18	1300	RS	Female	59	No	No	N/A		Pre-rumbler (isolated)		Yes	Isolated	In isolaiton		Yes	1	No	1	No									Left	Ear can	Isolated	In isolaiton		Yes	1	No	1	No	1	No	1	No	1	No	1
44	2021-10-18	1415	RS	Male	22	No	No	N/A		Pre-rumbler (isolated)		Yes	Isolated	In isolaiton		Yes	1	No	1	Yes	Isolated	In isolaiton		Yes	1	No	1		Left	Ear can	Isolated	In isolaiton		Yes	1	No	1	No	1	No	1	No	1	No	1
45	2021-10-18	1515	RS	Male	65	No	No	N/A		Pre-rumbler (isolated)		Yes	Isolated	In isolaiton		Yes	1	No	1	Yes	Isolated	In isolaiton		Uncertain	1	No	1		Left	Ear can	Isolated	In isolaiton		Uncertain	1	No	1	No	1	No	1	No	1	No	1
48	2021-10-28	900	RS	Male	51	No	No	N/A		Pre-rumbler (isolated)		Yes	Isolated	In isolaiton		Uncertain	1	No	1	No									Left	Manual	Isolated	In isolaiton		Uncertain	1	No	1	Yes	1	Yes	1	Uncertain	1	No	1
49	2021-10-28	1000	RS	Female	54	No	No	N/A		Pre-rumbler (isolated)		Yes	Isolated	In isolaiton		Yes	1	No	1	No									Left	Manual	Isolated	In isolaiton		Yes	1	No	1	No	1	No	1	No	1	No	1
51	2021-10-28	1200	RS	Male	77	No	No	N/A		Pre-rumbler (isolated)		Yes	Isolated	In isolaiton		Yes	1	No	1	No									Left	Ear can	Isolated	In isolaiton		Yes	1	No	1	No	1	No	1	No	1	No	1
52	2021-10-28	1300	RS	Female	69	No	No	N/A		Pre-rumbler (isolated)		Yes	Isolated	In isolaiton		Uncertain	1	No	1	Yes	Isolated	In isolaiton		Yes	1	Yes	1		Right	Manual	Isolated	In isolaiton		Yes	1	Yes	1	No	1	No	1	No	1	No	1
53	2021-10-28	1400	RS	Female	57	No	No	N/A		Pre-rumbler (isolated)		Yes	Isolated	In isolaiton		Uncertain	1	No	1	Yes	Isolated	In isolaiton		Uncertain	1	No	1		Right	Manual	Isolated	In isolaiton		Uncertain	1	No	1	No	1	No	1	No	1	Uncertain	1
55	2021-10-29	1000	RS	Female	73	No	No	N/A		Pre-rumbler (isolated)		Yes	Isolated	In isolaiton		Uncertain	1	No	1	No									Left	Manual	Isolated	In isolaiton		Uncertain	1	No	1	No	1	No	1	No	1	No	1
58	2021-01-29	1300	RS	Female	59	No	No	N/A		Pre-rumbler (isolated)		Yes	Isolated	In isolaiton		Yes	1	No	1	No									Left	Manual	Isolated	In isolaiton		Yes	1	No	1	No	1	No	1	No	1	No	1
59	2021-01-29	1420	RS	Male	61	No	No	N/A		Pre-rumbler (isolated)		No								Yes	Isolated	In isolaiton		Yes	1	No	1		Right	Manual	Isolated	In isolaiton		Yes	1	No	1	No	1	No	1	No	1	No	1
60	2021-01-29	1530	RS	Male	64	No	No	N/A		Pre-rumbler (isolated)		Yes	Isolated	In isolaiton		Yes	1	No	1	Yes	Isolated	In isolaiton		No	1	No	1		Left	Manual	Isolated	In isolaiton		Yes	1	No	1	No	1	No	1	No	1	No	1
61	2021-11-10	1100	RS	Male	63	No	No	N/A		Pre-rumbler (isolated)		Yes	Isolated	In isolaiton		Uncertain	1	No	1	No									Left	Manual	Isolated	In isolaiton		Uncertain	1	Uncertain	2	No	1	No	1	No	1	No	1
62	2021-11-10	1300	RS	Male	61	No	No	N/A		Pre-rumbler (isolated)		No								Yes	Isolated	In isolaiton		Yes	1	No	1		Right	Ear can	Isolated	In isolaiton		Yes	1	No	1	No	1	No	1	No	1	No	1
63	2021-11-10	1300	RS	Male	75	No	No	N/A		Pre-rumbler (isolated)		Yes	Isolated	In isolaiton		No	1	No	1	Yes	Isolated	In isolaiton		No	1	No	1		Right	Manual	Isolated	In isolaiton		No	1	No	1	No	1	No	1	No	1	No	1
64	2021-11-10	1300	RS	Male	72	No	No	N/A		Pre-rumbler (isolated)		Yes	Isolated	In isolaiton		Yes	2	No	1	No									Left	Manual	Isolated	In isolaiton		Uncertain	1	No	1	No	1	No	1	No	1	No	1
65	2021-11-10	1300	RS	Male	70	No	No	N/A		Pre-rumbler (isolated)		Yes	Isolated	In isolaiton		Yes	2	No	1	No									Left	Ear can	Isolated	In isolaiton		Yes	1	No	1	No	1	No	1	No	1	No	1
66	2021-11-10	1300	RS	Male	64	No	No	N/A		Pre-rumbler (isolated)		No								Yes	Isolated	In isolaiton		Yes	1	No	1		Right	Manual	Isolated	In isolaiton		Yes	1	No	1	No	1	No	1	No	1	No	1
67	2021-11-15	1000	RS	Male	55	No	No	N/A		Pre-rumbler (isolated)		Yes	Isolated	In isolaiton		No	1	No	1	Yes	Isolated	In isolaiton		Yes	2	No	1		Right	Manual	Isolated	In isolaiton		Uncertain	1	No	1	No	1	No	1	No	1	No	1
68	2021-11-15	1100	RS	Male	73	No	No	N/A		Pre-rumbler (isolated)		Yes	Isolated	In isolaiton		No	1	No	1	Yes	Isolated	In isolaiton		Yes	2	No	1		Right	Manual	Isolated	In isolaiton		No	1	No	1	No	1	No	1	No	1	No	1
69	2021-11-15	1200	RS	Female	68	No	No	N/A		Pre-rumbler (isolated)		Yes	Isolated	In isolaiton		Yes	1	No	1	Yes	Isolated	In isolaiton		No	1	No	1		Left	Manual	Isolated	In isolaiton		Yes	1	No	1	No	1	No	1	No	1	No	1
70	2021-11-15	1300	RS	Female	49	No	No	N/A		Pre-rumbler (isolated)		Yes	Isolated	In isolaiton		Uncertain	1	No	1	Yes	Isolated	In isolaiton		Uncertain	1	No	1		Right	Manual	Isolated	In isolaiton		No	1	No	1	No	1	No	1	No	1	No	1
71	2021-11-15	1300	RS	Female	64	No	No	N/A		Pre-rumbler (isolated)		Yes	Isolated	In isolaiton		No	1	No	1	Yes	Isolated	In isolaiton		No	1	No	1		Right	Manual	Isolated	In isolaiton		No	1	No	1	No	1	No	1	No	1	No	1
73	2021-11-25	1100	RS	Male	61	No	No	N/A		New-rumbler (isolated)		Yes	Isolated	In isolaiton		Uncertain	2	No	1	Yes	Isolated	In isolaiton		No	1	No	1		Left	Manual	Isolated	In isolaiton		No	1	No	1	No	1	No	1	No	1	No	1
74	2021-11-25	1200	RS	Male	57	No	No	N/A		Pre-rumbler (isolated)		Yes	Isolated	In isolaiton		Yes	1	No	1	No									Left	Ear can	Isolated	In isolaiton		Yes	1	No	1	No	1	No	1	No	1	No	1
75	2021-11-25	1300	RS	Female	78	No	No	N/A		Pre-rumbler (isolated)		Yes	Isolated	In isolaiton		No	1	No	1	Yes	Isolated	In isolaiton		No	1	No	1		Right	Manual	Isolated	In isolaiton		No	1	No	1	No	1	No	1	No	1	No	1
76	2021-11-25	1400	RS	Male	49	No	No	N/A		Pre-rumbler (isolated)		Yes	Isolated	In isolaiton		No	1	No	1	Yes	Isolated	In isolaiton		Yes	1	No	1		Right	Ear can	Isolated	In isolaiton		Yes	1	No	1	No	1	No	1	No	1	No	1
77	2021-11-25	1500	RS	Female	46	No	No	N/A		Pre-rumbler (isolated)		Yes	Isolated	In isolaiton		No	1	No	1	Yes	Isolated	In isolaiton		Yes	1	No	1		Right	Manual	Isolated	In isolaiton		Yes	1	No	1	No	1	No	1	No	1	No	1
78	2021-11-25	1600	RS	Female	53	No	No	N/A		New-rumbler (isolated)		Yes	Isolated	In isolaiton		No	1	No	1	Yes	Isolated	In isolaiton		No	1	No	1		Right	Manual	Isolated	In isolaiton		No	1	No	1	No	1	No	1	No	1	No	1
80	2021-11-29	1200	RS	Female	51	No	No	N/A		Pre-rumbler (isolated)		Yes	Isolated	In isolaiton		Yes	2	No	1	Yes	Isolated	In isolaiton		Yes	1	No	1		Left	Manual	Isolated	In isolaiton		Yes	1	No	1	No	1	No	1	No	1	No	1
81	2021-11-29	1230	Rs	Male	64	No	No	N/A		Pre-rumbler (isolated)		Yes	Isolated	In isolaiton		Yes	1	No	1	Yes	Isolated	In isolaiton		Yes	1	No	1		Right	Manual	Isolated	In isolaiton		Yes	1	No	1	No	1	No	1	No	1	No	1
82	2021-11-29	1300	RS	Female	70	No	No	N/A		Pre-rumbler (isolated)		Yes	Isolated	In isolaiton		Yes	1	No	1	Yes	Isolated	In isolaiton		Yes	1	No	1		Right	Manual	Isolated	In isolaiton		Yes	1	No	1	No	1	No	1	No	1	No	1
84	2021-11-29	1500	RS	Male	64	No	No	N/A		Pre-rumbler (trigger)		No								Yes	Isolated	In isolaiton	maybe squinting	Yes	1	No	1		Right	Ear can	Isolated	In isolaiton	maybe squinting	Yes	1	No	1	No	1	No	1	No	1	No	1
85	2021-11-29	1745	RS	Female	29	No	No	N/A		New-rumbler (trigger)		Yes	Isolated	In isolaiton		Yes	1	No	1	Yes	Isolated	In isolaiton		Yes	1	No	1		Left	Ear can	Isolated	In isolaiton		Yes	1	No	1	No	1	No	1	No	1	No	1
86	2021-12-06	1000	RS	Female	33	No	No	N/A		New-rumbler (isolated)		Yes	Isolated	In isolaiton		Yes	1	No	1	Yes	Isolated	In isolaiton		Yes	1	No	1		Right	Ear can	Isolated	In isolaiton		Yes	1	No	1	No	1	No	1	No	1	No	1
87	2021-12-06	1100	RS	Female	58	No	No	N/A		New-rumbler (isolated)		Yes	Isolated	In isolaiton		Yes	1	No	1	Yes	Isolated	In isolaiton		Yes	1	No	1		Right	Manual	Isolated	In isolaiton		Yes	1	No	1	No	1	No	1	No	1	No	1
88	2021-12-06	1200	RS	Male	68	No	No	N/A		Pre-rumbler (isolated)		Yes	Isolated	In isolaiton		Yes	1	No	1	Yes	Isolated	In isolaiton		Yes	1	No	1		Left	Manual	Isolated	In isolaiton		Yes	1	No	1	No	1	No	1	No	1	No	1
89	2021-12-06	1300	RS	Female	63	No	No	N/A		Pre-rumbler (isolated)		Yes	Isolated	In isolaiton		Yes	1	No	1	Yes	Isolated	In isolaiton		Yes	1	No	1		Left	Manual	Isolated	In isolaiton		Yes	1	No	1	No	1	No	1	No	1	No	1
90	2021-12-06	1400	RS	Male	69	No	No	N/A		Pre-rumbler (isolated)		Yes	Isolated	In isolaiton		Uncertain	1	No	1	Yes	Isolated	In isolaiton		Yes	1	No	1		Right	Manual	Isolated	In isolaiton		Uncertain	1	No	1	No	1	No	1	No	1	No	1
91	2021-12-06	1500	RS	Female	58	No	No	N/A		New-rumbler (isolated)		Yes	Isolated	In isolaiton		Yes	1	No	1	Yes	Isolated	In isolaiton		Yes	1	No	1		Right	Ear can	Isolated	In isolaiton		Yes	1	No	1	No	1	No	1	No	1	No	1
92	2021-12-06	1600	RS	Male	68	No	No	N/A		Pre-rumbler (isolated)		Yes	Isolated	In isolaiton		Uncertain	1	No	1	Yes	Isolated	In isolaiton		Yes	1	No	1		Right	Manual	Isolated	In isolaiton		Yes	1	No	1	No	1	No	1	No	1	No	1
	Male	0.485714	Male	34	1	18-24	0.0142857																37												1		1		1		2		2
	Female	0.514286	Female	36	5	25-34	0.0714286																												13		10		11		10		13
					4	35-44	0.0571429
					18	45-54	0.257143
					22	55-64	0.314286																												11.4
					17	65-74	0.242857																												0.162857
					3	over 75	0.0428571
[truncated: 11 more columns]
